# Supplementary material for: The Wild Mouse (Micromys minutus): Reservoir of a Novel Campylobacter jejuni Strain
Source: Front Microbiol. 2020 Jan 14;10:3066. doi: 10.3389/fmicb.2019.03066 (PMC6971111; doi:10.3389/fmicb.2019.03066)
Supplement: Supplementary file 1 [file Table_1.xlsx]

## Sheet: Sheet1
Supplementary Table 1. The 6,813 different sequence types (ST) registered in PubMLST used to create the minimum spanning tree.
No. sequence type	aspA	glnA	gltA	glyA	pgm	tkt	uncA	Sequence type (ST)	Clonal complex (CC)
1	2	1	54	3	4	1	5	1	ST-21 complex
2	4	7	51	4	1	7	1	2	ST-45 complex
3	3	2	5	10	11	11	6	3	ST-49 complex
4	10	11	16	7	10	5	7	4	ST-403 complex
5	7	2	5	2	10	3	6	5	ST-353 complex
6	63	34	27	33	45	5	7	6
7	8	10	2	2	14	12	6	7	ST-354 complex
8	2	1	1	3	2	1	6	8	ST-21 complex
9	1	6	22	24	12	7	1	9	ST-508 complex
10	2	59	4	38	17	12	5	10	ST-433 complex
11	48	7	10	4	1	7	1	11	ST-45 complex
12	7	1	5	2	11	3	6	12	ST-353 complex
13	2	1	1	9	2	1	5	13	ST-21 complex
14	9	2	55	62	4	5	6	14	ST-257 complex
15	6	4	13	2	2	1	5	15	ST-48 complex
16	1	3	6	4	3	3	6	16	ST-22 complex
17	9	2	4	6	4	5	6	17	ST-257 complex
18	2	1	13	3	2	1	5	18	ST-21 complex
19	2	1	5	3	2	1	5	19	ST-21 complex
20	2	1	5	3	2	4	5	20	ST-21 complex
21	2	1	1	3	2	1	5	21	ST-21 complex
22	1	3	6	4	3	3	3	22	ST-22 complex
23	1	5	9	5	8	8	2	23
24	2	1	12	6	2	1	5	24	ST-21 complex
25	4	7	10	1	1	7	1	25	ST-45 complex
26	14	18	5	2	11	3	6	26	ST-353 complex
27	1	2	42	85	11	9	8	27	ST-362 complex
28	64	19	20	77	94	54	16	28
29	8	1	17	3	16	1	1	29
30	2	1	6	9	11	1	14	30
31	2	20	12	3	2	1	5	31	ST-21 complex
32	2	1	2	3	2	1	10	32	ST-21 complex
33	2	1	12	3	17	1	5	33	ST-21 complex
34	2	15	11	6	17	12	5	34
35	2	16	2	2	6	1	5	35	ST-48 complex
36	1	4	19	2	6	3	17	36	ST-61 complex
37	7	17	2	2	18	3	6	37	ST-353 complex
38	2	4	2	2	6	1	5	38	ST-48 complex
39	2	3	2	11	19	3	6	39	ST-658 complex
40	9	2	5	15	89	3	1	40	ST-607 complex
41	16	2	16	62	3	9	8	41	ST-41 complex
42	1	2	3	4	5	9	3	42	ST-42 complex
43	2	1	5	3	4	1	5	43	ST-21 complex
44	8	1	6	3	2	1	1	44	ST-21 complex
45	4	7	10	4	1	7	1	45	ST-45 complex
46	2	21	5	3	2	1	5	46	ST-206 complex
47	2	1	1	5	2	1	5	47	ST-21 complex
48	2	4	1	2	7	1	5	48	ST-48 complex
49	3	1	5	17	11	11	6	49	ST-49 complex
50	2	1	12	3	2	1	5	50	ST-21 complex
51	7	17	2	15	23	3	12	51	ST-443 complex
52	9	25	2	10	22	3	6	52	ST-52 complex
53	2	1	21	3	2	1	5	53	ST-21 complex
54	17	2	9	5	24	2	4	54	ST-177 complex
55	10	23	16	19	6	18	7	55	ST-403 complex
56	2	4	27	25	11	3	5	56
57	19	24	23	20	26	16	15	58
58	18	22	22	18	25	17	16	59
59	1	4	2	16	6	3	17	60	ST-61 complex
60	1	4	2	2	6	3	17	61	ST-61 complex
61	20	26	24	21	27	19	18	62
62	9	17	2	10	22	3	6	63	ST-52 complex
63	1	6	15	24	12	28	1	64	ST-508 complex
64	2	15	4	6	17	12	19	65	ST-433 complex
65	2	4	5	2	7	1	5	66	ST-48 complex
66	2	1	12	3	2	25	5	67	ST-21 complex
67	4	7	10	4	32	7	6	68	ST-45 complex
68	2	1	27	3	33	1	5	69	ST-21 complex
69	9	25	2	10	95	3	6	70	ST-52 complex
70	22	15	4	64	17	1	35	71
71	1	4	2	2	29	3	20	72	ST-61 complex
72	21	2	9	5	30	23	21	73
73	17	1	4	5	6	2	4	74	ST-177 complex
74	2	1	1	3	20	1	5	75	ST-21 complex
75	2	1	1	3	20	20	5	76	ST-21 complex
76	4	7	10	4	31	1	1	77	ST-45 complex
77	1	3	6	4	9	3	3	78	ST-22 complex
78	2	4	1	2	7	7	5	79	ST-48 complex
79	1	6	7	2	8	6	3	80	ST-179 complex
80	2	4	2	2	6	3	17	81	ST-61 complex
81	7	1	2	2	4	3	6	82	ST-353 complex
82	10	27	43	7	6	18	7	83
83	24	2	2	15	23	75	12	84	ST-443 complex
84	57	71	53	62	1	67	6	85
85	2	1	12	2	2	1	5	86	ST-21 complex
86	6	4	12	3	2	1	5	87	ST-21 complex
87	4	7	10	4	36	28	1	88	ST-45 complex
88	4	7	10	55	42	51	1	89	ST-45 complex
89	2	1	1	3	2	27	5	90	ST-21 complex
90	23	4	1	2	6	3	5	91	ST-61 complex
91	2	15	28	26	38	29	23	92
92	1	4	2	2	6	3	6	93	ST-61 complex
93	4	7	10	1	1	1	1	94	ST-45 complex
94	2	4	1	2	7	1	6	95	ST-48 complex
95	2	4	5	2	2	30	5	96	ST-206 complex
96	4	7	10	4	1	1	1	97	ST-45 complex
97	2	32	1	2	7	1	5	98	ST-48 complex
98	1	6	7	2	7	32	3	99	ST-179 complex
99	2	7	9	4	1	30	1	100	ST-45 complex
100	10	31	7	2	39	31	3	101
101	2	1	1	3	41	1	3	102	ST-21 complex
102	1	4	2	3	6	3	19	103	ST-61 complex
103	2	1	1	3	7	1	5	104	ST-21 complex
104	7	1	1	3	42	1	5	105	ST-21 complex
105	2	29	4	27	10	3	5	106
106	4	1	1	3	4	1	5	107	ST-21 complex
107	23	20	1	3	2	1	5	108	ST-21 complex
108	2	7	10	4	1	7	5	109	ST-45 complex
109	2	1	1	3	10	1	5	110	ST-21 complex
110	2	22	21	3	2	34	5	111	ST-21 complex
111	2	1	6	3	2	1	24	112	ST-21 complex
112	24	30	2	2	11	3	6	113	ST-460 complex
113	2	1	1	27	2	1	5	114	ST-21 complex
114	27	33	22	31	43	9	1	115	ST-1275 complex
115	26	7	10	5	1	7	21	116	ST-45 complex
116	1	6	29	29	40	32	3	117	ST-179 complex
117	4	1	12	2	2	1	1	118
118	8	1	21	3	2	1	5	119	ST-21 complex
119	2	4	2	2	2	1	25	120	ST-48 complex
120	1	4	2	4	3	1	6	121	ST-658 complex
121	6	4	5	2	2	1	5	122	ST-206 complex
122	2	6	8	5	8	25	1	123
123	2	1	1	3	2	1	27	124	ST-21 complex
124	2	21	5	37	2	1	7	125	ST-206 complex
125	31	59	4	38	17	12	35	126	ST-433 complex
126	30	37	30	32	11	35	6	127
127	4	73	10	4	1	7	1	128	ST-45 complex
128	7	17	27	86	11	3	6	129	ST-353 complex
129	28	34	27	34	45	36	26	130
130	7	2	6	10	10	37	1	131
131	1	6	22	24	12	28	1	132	ST-508 complex
132	7	2	5	6	11	3	6	133	ST-353 complex
133	2	4	1	42	20	3	5	134	ST-48 complex
134	2	21	5	37	2	39	5	135	ST-206 complex
135	17	2	1	5	2	1	5	136	ST-21 complex
136	4	7	10	4	42	7	1	137	ST-45 complex
137	32	38	30	41	49	35	28	139
138	2	31	12	5	20	1	5	140
139	2	1	10	3	2	1	5	141	ST-21 complex
140	36	4	1	2	7	1	5	142	ST-48 complex
141	2	2	8	47	8	2	5	143	ST-177 complex
142	17	2	8	5	8	2	21	144	ST-177 complex
143	4	4	36	5	57	45	31	145
144	14	7	10	4	1	7	1	146	ST-45 complex
145	7	40	1	15	56	3	12	147
146	2	1	6	3	2	1	5	148	ST-21 complex
147	1	3	33	4	54	3	3	149	ST-22 complex
148	4	38	30	15	12	44	1	150
149	4	42	30	4	51	43	1	151
150	1	6	7	2	40	42	29	152	ST-179 complex
151	1	41	7	2	40	32	3	153	ST-179 complex
152	31	1	12	3	2	32	21	154
153	34	4	2	43	13	3	6	155	ST-658 complex
154	42	1	5	17	11	11	6	156	ST-49 complex
155	2	1	2	45	2	1	5	157	ST-21 complex
156	10	27	5	44	52	41	17	158
157	1	4	8	2	6	3	5	159	ST-61 complex
158	2	21	35	46	53	1	5	160	ST-206 complex
159	14	21	2	10	86	3	6	161	ST-52 complex
160	28	34	27	33	45	36	26	162
161	9	2	4	10	4	5	6	163	ST-257 complex
162	2	20	1	3	2	1	1	164	ST-21 complex
163	2	1	12	48	2	1	32	165	ST-21 complex
164	35	5	11	3	38	25	2	166
165	38	1	1	3	2	1	5	167	ST-21 complex
166	4	7	10	4	42	7	5	168	ST-45 complex
167	2	1	1	3	6	1	5	169	ST-21 complex
168	8	2	5	62	2	5	1	170	ST-607 complex
169	10	7	10	2	1	7	1	171	ST-45 complex
170	8	25	2	10	22	3	6	172	ST-52 complex
171	4	44	10	4	1	7	1	173	ST-45 complex
172	23	4	5	30	7	1	5	174	ST-48 complex
173	39	5	9	4	8	46	21	175	ST-682 complex
174	37	2	9	2	8	46	23	176	ST-682 complex
175	17	2	8	5	8	2	4	177	ST-177 complex
176	2	45	2	4	19	3	1	178	ST-658 complex
177	1	6	7	2	40	32	3	179	ST-179 complex
178	1	7	10	2	1	7	1	180	ST-45 complex
179	4	46	4	5	4	5	1	181
180	27	33	22	3	43	9	1	182	ST-1275 complex
181	27	31	34	5	57	45	31	183
182	2	1	21	3	2	1	1	184	ST-21 complex
183	2	1	1	3	1	1	5	185	ST-21 complex
184	2	1	1	3	1	1	3	186	ST-21 complex
185	2	2	5	3	58	1	5	187	ST-21 complex
186	2	1	1	3	2	1	1	188	ST-21 complex
187	4	7	10	4	2	1	5	189	ST-45 complex
188	2	1	5	3	2	3	5	190	ST-21 complex
189	2	1	5	3	7	3	1	191
190	7	35	5	50	2	1	6	192
191	2	1	21	3	20	1	7	193	ST-21 complex
192	17	4	1	2	8	1	5	194	ST-48 complex
193	40	4	2	2	6	3	5	195	ST-61 complex
194	17	5	9	5	8	2	6	196	ST-177 complex
195	75	2	4	62	4	5	6	197	ST-257 complex
196	17	47	36	5	8	2	1	198	ST-177 complex
197	35	5	9	5	8	46	2	199
198	41	43	9	5	8	46	3	200
199	4	1	12	3	2	1	5	201	ST-21 complex
200	7	28	4	28	17	1	12	202	ST-573 complex
201	17	7	10	30	1	7	4	203	ST-45 complex
202	13	3	6	4	3	3	3	204	ST-22 complex
203	2	4	1	2	7	51	5	205	ST-48 complex
204	2	21	5	37	2	1	5	206	ST-206 complex
205	42	4	1	2	7	1	5	207	ST-48 complex
206	26	2	9	51	8	46	5	208	ST-682 complex
207	27	33	29	49	43	9	1	209	ST-1275 complex
208	4	21	5	3	7	1	5	210	ST-206 complex
209	2	20	1	37	2	1	5	211	ST-21 complex
210	4	20	1	37	2	1	5	212	ST-21 complex
211	3	4	1	2	7	1	5	213	ST-48 complex
212	17	1	12	49	2	1	4	214
213	2	2	9	51	8	46	5	215	ST-682 complex
214	2	48	34	4	42	3	1	216	ST-283 complex
215	7	1	1	4	7	1	2	217
216	4	20	21	37	2	1	5	218	ST-206 complex
217	1	4	2	2	6	3	1	219	ST-61 complex
218	1	6	29	2	40	32	3	220	ST-179 complex
219	2	21	5	2	2	1	5	221	ST-206 complex
220	2	21	5	2	59	1	5	222	ST-206 complex
221	7	17	1	15	23	1	12	223	ST-443 complex
222	2	10	10	2	42	49	6	224
223	4	1	5	3	7	1	5	225	ST-21 complex
224	7	1	1	56	11	1	26	226
225	2	4	5	2	2	1	5	227	ST-206 complex
226	2	7	40	4	42	7	1	228	ST-283 complex
227	2	21	5	54	59	1	5	229	ST-206 complex
228	4	7	41	4	42	7	1	230	ST-45 complex
229	4	20	5	37	2	1	5	231	ST-206 complex
230	1	21	5	37	2	1	5	232	ST-206 complex
231	2	7	10	4	1	7	1	233	ST-45 complex
232	8	2	5	53	17	3	1	234	ST-607 complex
233	2	7	40	52	42	51	1	235	ST-283 complex
234	3	4	1	4	19	1	5	236	ST-48 complex
235	4	7	5	4	42	7	1	237	ST-45 complex
236	2	22	21	3	2	7	5	238	ST-21 complex
237	2	1	5	3	2	1	6	239	ST-21 complex
238	2	21	22	4	1	7	5	240
239	4	7	10	4	1	7	5	241	ST-45 complex
240	4	7	10	2	1	7	1	242	ST-45 complex
241	4	7	10	3	42	7	1	243	ST-45 complex
242	2	7	10	4	42	51	1	244	ST-283 complex
243	2	25	2	10	22	3	6	245	ST-52 complex
244	4	21	1	37	2	1	5	246	ST-206 complex
245	4	7	34	57	42	51	1	247	ST-283 complex
246	2	4	14	4	3	3	6	248	ST-658 complex
247	4	1	21	3	2	1	5	249	ST-21 complex
248	2	7	39	4	42	3	1	250	ST-283 complex
249	2	1	5	2	2	1	5	251	ST-21 complex
250	29	21	1	3	2	1	5	252	ST-21 complex
251	2	7	10	4	42	7	1	253	ST-45 complex
252	3	22	5	17	11	11	6	254	ST-49 complex
253	2	4	5	2	2	51	5	255	ST-206 complex
254	9	2	4	63	4	5	6	256	ST-257 complex
255	9	2	4	62	4	5	6	257	ST-257 complex
256	8	1	6	9	2	1	1	258
257	2	1	21	9	2	1	5	259	ST-21 complex
258	2	1	5	3	61	1	5	260	ST-21 complex
259	9	1	1	10	22	3	6	261	ST-52 complex
260	2	1	1	3	2	1	3	262	ST-21 complex
261	23	51	2	2	6	3	5	263	ST-61 complex
262	2	1	21	3	2	2	5	264	ST-21 complex
263	19	24	42	20	62	52	33	265
264	2	1	5	3	2	54	5	266	ST-21 complex
265	4	7	40	4	42	51	1	267	ST-283 complex
266	43	1	1	3	2	1	6	268	ST-21 complex
267	1	50	3	4	5	9	3	269	ST-42 complex
268	10	27	43	19	6	18	7	270	ST-403 complex
269	2	1	5	37	2	1	5	271	ST-206 complex
270	2	1	5	20	2	53	5	272	ST-21 complex
271	2	21	5	37	60	1	5	273	ST-206 complex
272	23	1	1	3	2	2	3	274	ST-21 complex
273	2	1	47	3	2	1	3	275	ST-21 complex
274	2	21	5	37	62	1	5	276	ST-206 complex
275	2	21	5	66	20	1	5	277	ST-206 complex
276	22	15	4	64	17	25	35	278
277	1	2	3	67	5	9	3	279	ST-42 complex
278	2	1	5	3	2	10	5	280	ST-21 complex
279	2	4	1	2	64	1	5	281	ST-48 complex
280	2	1	5	3	63	15	5	282	ST-21 complex
281	2	7	40	4	42	51	1	283	ST-283 complex
282	54	39	48	3	2	44	5	284
283	10	54	43	19	10	5	7	285	ST-403 complex
284	9	1	4	62	4	5	6	286	ST-257 complex
285	8	4	5	2	2	58	5	287
286	6	25	2	10	11	3	6	288	ST-52 complex
287	6	17	5	2	10	59	6	289	ST-353 complex
288	2	21	5	3	23	1	5	290	ST-206 complex
289	8	7	10	4	42	51	1	291	ST-283 complex
290	8	21	5	3	2	1	5	292	ST-206 complex
291	2	1	12	3	59	1	5	293	ST-21 complex
292	47	2	4	62	4	5	6	294	ST-257 complex
293	47	7	10	4	1	1	1	295	ST-45 complex
294	47	21	5	3	23	1	5	296	ST-206 complex
295	24	11	5	10	11	3	8	297	ST-446 complex
296	9	1	12	3	2	1	5	298	ST-21 complex
297	1	4	5	2	2	1	5	299	ST-206 complex
298	7	1	1	3	2	1	3	300	ST-21 complex
299	9	17	5	10	2	1	3	301
300	2	1	5	10	2	1	1	302	ST-21 complex
301	2	17	2	15	23	3	12	303	ST-443 complex
302	6	2	42	4	98	58	34	304
303	9	53	2	10	11	3	3	305	ST-574 complex
304	47	21	2	2	11	3	6	306	ST-354 complex
305	2	55	5	10	4	59	8	307	ST-446 complex
306	4	55	5	10	4	3	8	308	ST-446 complex
307	9	11	5	3	4	3	8	309
308	8	10	2	75	11	12	6	310	ST-354 complex
309	1	4	2	4	3	3	6	311	ST-658 complex
310	14	45	2	4	19	3	6	312	ST-658 complex
311	7	2	4	62	4	1	6	313	ST-257 complex
312	2	4	21	3	2	1	5	314	ST-21 complex
313	2	21	1	3	72	1	5	315	ST-21 complex
314	9	2	4	62	4	1	6	316	ST-257 complex
315	2	56	21	3	2	1	5	317	ST-21 complex
316	55	21	45	71	11	37	3	318
317	2	2	5	62	4	5	1	319	ST-257 complex
318	9	7	10	4	1	7	1	320	ST-45 complex
319	1	2	12	4	5	1	3	321	ST-42 complex
320	56	4	5	2	74	1	5	322	ST-48 complex
321	2	64	5	2	59	1	5	323	ST-206 complex
322	57	17	2	2	11	12	6	324	ST-354 complex
323	7	28	4	28	84	34	35	325	ST-573 complex
324	8	10	2	2	82	12	6	326	ST-354 complex
325	51	37	5	65	2	56	5	327
326	4	7	14	4	1	9	1	328	ST-45 complex
327	7	17	5	10	11	7	6	329	ST-353 complex
328	2	1	5	3	83	1	5	330	ST-21 complex
329	24	2	5	72	75	5	39	331
330	62	4	5	2	74	1	5	332	ST-48 complex
331	2	1	21	2	2	1	5	333	ST-21 complex
332	4	7	40	4	42	7	1	334	ST-45 complex
333	8	2	5	53	23	3	1	335	ST-607 complex
334	2	1	1	10	2	1	5	336	ST-21 complex
335	43	7	10	61	2	7	1	337	ST-45 complex
336	23	4	1	2	7	1	5	338	ST-48 complex
337	8	4	2	2	11	12	6	339	ST-354 complex
338	22	1	1	3	2	1	5	340	ST-21 complex
339	46	1	5	3	2	1	1	341	ST-21 complex
340	46	1	1	5	2	1	5	342	ST-21 complex
341	4	1	5	3	2	1	5	343	ST-21 complex
342	7	4	5	2	70	1	5	344	ST-48 complex
343	2	1	5	69	2	1	1	345	ST-21 complex
344	9	4	5	2	69	1	5	346	ST-48 complex
345	9	1	21	3	2	1	5	347	ST-21 complex
346	33	1	21	3	2	1	5	348	ST-21 complex
347	62	2	5	68	11	55	1	349	ST-607 complex
348	7	4	6	68	93	3	46	350
349	22	1	12	3	59	1	5	351	ST-21 complex
350	1	4	2	2	6	3	38	352	ST-61 complex
351	7	17	5	2	10	3	6	353	ST-353 complex
352	8	10	2	2	11	12	6	354	ST-354 complex
353	2	4	1	2	7	1	14	355	ST-48 complex
354	14	17	5	2	11	3	6	356	ST-353 complex
355	3	39	32	79	79	43	17	357
356	1	4	2	2	76	3	17	358	ST-61 complex
357	8	10	2	2	11	12	43	359	ST-354 complex
358	1	10	2	2	6	3	17	360	ST-61 complex
359	9	2	2	62	4	5	6	361	ST-257 complex
360	1	2	49	4	11	66	8	362	ST-362 complex
361	2	17	5	2	11	3	6	363	ST-353 complex
362	9	21	2	2	83	3	1	364	ST-464 complex
363	1	2	14	4	5	9	3	365	ST-42 complex
364	4	2	4	62	4	5	6	366	ST-257 complex
365	2	2	4	62	4	5	6	367	ST-257 complex
366	9	1	10	3	2	1	5	368	ST-21 complex
367	9	1	1	3	2	1	3	369	ST-21 complex
368	9	59	4	38	17	12	35	370	ST-433 complex
369	14	59	4	38	17	12	35	371	ST-433 complex
370	7	2	4	62	4	5	6	372	ST-257 complex
371	2	21	1	3	7	1	5	373	ST-21 complex
372	7	61	4	38	77	60	40	374
373	2	4	2	2	23	1	5	375	ST-48 complex
374	2	2	1	3	2	1	5	376	ST-21 complex
375	2	4	1	2	87	1	5	377	ST-48 complex
376	26	2	8	51	40	69	5	378
377	14	21	2	10	11	3	6	379	ST-52 complex
378	7	2	6	10	78	37	1	380
379	2	1	1	3	11	1	5	381	ST-21 complex
380	2	4	1	4	19	63	5	382	ST-48 complex
381	4	7	12	4	42	51	1	383	ST-283 complex
382	7	60	6	62	11	67	6	384
383	9	2	4	62	80	5	6	385	ST-257 complex
384	2	21	5	70	23	1	5	386	ST-206 complex
385	2	58	12	3	2	1	5	387	ST-21 complex
386	43	1	1	3	2	1	5	388	ST-21 complex
387	1	4	2	61	3	3	6	389	ST-61 complex
388	24	2	2	15	66	3	12	390	ST-443 complex
389	44	17	5	2	11	3	6	391	ST-353 complex
390	43	17	2	10	23	68	5	392
391	24	17	2	10	23	68	5	393	ST-443 complex
392	1	4	2	2	59	3	17	394	ST-61 complex
393	7	17	5	2	67	3	6	395	ST-353 complex
394	2	63	1	3	7	1	5	396	ST-21 complex
395	9	62	4	62	4	5	6	397	ST-257 complex
396	1	2	3	4	20	9	3	398	ST-42 complex
397	4	7	14	4	1	7	1	399	ST-45 complex
398	8	17	5	2	10	59	6	400	ST-353 complex
399	55	74	2	71	11	37	3	401
400	1	57	3	4	5	9	3	402	ST-42 complex
401	10	27	16	19	10	5	7	403	ST-403 complex
402	7	17	5	2	2	3	6	404	ST-353 complex
403	7	17	5	2	10	3	5	405	ST-353 complex
404	2	7	1	3	20	5	1	406
405	60	69	52	10	11	3	6	407
406	1	7	10	4	1	7	1	408	ST-45 complex
407	2	17	21	3	2	1	1	409	ST-21 complex
408	10	27	16	19	80	5	7	410	ST-403 complex
409	2	15	4	38	17	12	35	411	ST-433 complex
410	8	10	2	2	11	70	6	412	ST-354 complex
411	4	25	2	10	22	3	6	413	ST-52 complex
412	8	4	1	2	7	1	5	414	ST-48 complex
413	10	62	43	19	6	5	7	415	ST-403 complex
414	2	4	1	2	73	1	5	416	ST-48 complex
415	1	4	2	80	6	3	17	417	ST-61 complex
416	4	7	2	4	1	7	1	418	ST-45 complex
417	8	4	1	2	85	51	5	419	ST-48 complex
418	9	1	1	3	2	1	5	420	ST-21 complex
419	9	2	4	62	22	5	6	421	ST-257 complex
420	2	1	5	3	2	5	5	422	ST-21 complex
421	9	1	1	3	42	7	5	423	ST-21 complex
422	3	4	5	2	74	1	5	424	ST-48 complex
423	2	2	2	2	2	3	17	425	ST-61 complex
424	9	7	10	4	4	14	1	426	ST-45 complex
425	9	24	42	20	62	52	33	427
426	9	25	16	10	22	3	6	428	ST-52 complex
427	7	4	5	2	11	1	5	429	ST-48 complex
428	10	27	16	19	17	5	7	430	ST-403 complex
429	2	2	4	38	10	12	35	431	ST-433 complex
430	1	4	2	2	6	1	17	432	ST-61 complex
431	2	59	4	38	17	12	35	433	ST-433 complex
432	1	2	4	6	4	5	6	434	ST-257 complex
433	10	27	43	19	10	5	7	435	ST-403 complex
434	7	21	5	62	4	61	44	436
435	33	39	30	79	39	43	17	437	ST-828 complex
436	33	39	2	2	81	35	17	438
437	47	55	5	10	102	87	8	439	ST-446 complex
438	24	17	2	10	23	3	12	440	ST-443 complex
439	7	1	2	83	2	3	6	441
440	7	4	5	4	2	9	5	442
441	24	17	2	15	23	3	12	443	ST-443 complex
442	48	52	34	28	90	1	1	444
443	53	38	30	81	65	71	36	445
444	47	55	5	10	11	68	8	446	ST-446 complex
445	1	2	42	4	3	40	3	447	ST-42 complex
446	61	70	22	18	2	74	47	448
447	7	71	5	62	11	67	6	449
448	47	55	5	10	11	48	8	450	ST-446 complex
449	2	1	2	3	2	3	5	451	ST-21 complex
450	7	17	12	2	10	3	6	452	ST-353 complex
451	2	17	1	2	7	1	5	453	ST-48 complex
452	2	1	1	5	22	1	8	454	ST-21 complex
453	2	1	12	3	2	12	5	455	ST-21 complex
454	59	1	12	3	92	1	5	456	ST-21 complex
455	7	4	5	2	13	3	26	457	ST-353 complex
456	8	1	12	4	3	3	3	458	ST-22 complex
457	1	2	3	3	5	9	3	459	ST-42 complex
458	24	30	2	2	89	59	6	460	ST-460 complex
459	24	65	2	2	89	59	6	461	ST-460 complex
460	7	17	5	2	11	3	6	462	ST-353 complex
461	24	17	2	15	23	12	12	463	ST-443 complex
462	24	2	2	2	10	3	1	464	ST-464 complex
463	2	1	1	3	2	54	5	465	ST-21 complex
464	2	1	5	2	11	1	26	466
465	3	1	5	84	11	11	6	467	ST-49 complex
466	10	2	50	62	91	73	45	468
467	1	2	3	4	5	9	6	469	ST-42 complex
468	17	43	8	5	8	2	21	470	ST-177 complex
469	7	21	5	37	2	1	5	471	ST-206 complex
470	2	4	2	72	11	12	6	472	ST-354 complex
471	2	15	1	2	7	1	5	473	ST-48 complex
472	2	4	1	2	2	1	5	474	ST-48 complex
473	2	4	1	4	19	62	5	475	ST-48 complex
474	2	3	2	2	6	1	5	476	ST-48 complex
475	8	4	2	2	6	1	25	477	ST-61 complex
476	1	32	2	2	6	1	17	478	ST-61 complex
477	1	4	2	6	6	3	17	479	ST-61 complex
478	1	4	2	43	6	3	17	480	ST-61 complex
479	14	1	6	2	2	1	1	481
480	2	1	1	3	2	1	25	482	ST-21 complex
481	11	7	10	1	1	7	1	483	ST-45 complex
482	7	26	4	2	4	12	40	484
483	10	24	10	2	42	7	1	485
484	2	2	1	2	2	1	5	486	ST-21 complex
485	7	1	5	3	2	1	5	487	ST-21 complex
486	22	2	27	9	75	1	5	488
487	2	2	21	3	2	1	5	489	ST-21 complex
488	2	1	1	83	7	1	5	490	ST-21 complex
489	8	17	2	83	2	12	6	491	ST-354 complex
490	2	1	1	2	7	1	5	492	ST-48 complex
491	10	1	59	19	10	7	5	493
492	68	4	2	2	6	3	17	494	ST-61 complex
493	67	2	42	4	4	25	8	495
494	9	1	4	6	4	5	6	496	ST-257 complex
495	1	4	58	4	3	3	3	497	ST-22 complex
496	2	21	4	38	17	25	35	498	ST-433 complex
497	1	1	42	4	3	58	3	499	ST-22 complex
498	3	4	2	2	6	3	17	500	ST-61 complex
499	1	2	3	4	29	9	3	501	ST-42 complex
500	43	1	1	3	2	1	25	502	ST-21 complex
501	9	17	2	2	2	1	5	503
502	1	3	6	4	11	3	3	504	ST-22 complex
503	43	4	1	2	7	1	5	505	ST-48 complex
504	2	72	4	48	103	34	1	506	ST-661 complex
505	2	1	21	89	2	1	5	507	ST-21 complex
506	1	6	60	24	12	28	1	508	ST-508 complex
507	4	7	10	2	96	51	1	509	ST-45 complex
508	2	1	1	3	2	78	5	510	ST-21 complex
509	1	71	5	5	11	67	1	511
510	2	3	6	4	3	3	3	512	ST-22 complex
511	4	2	4	6	4	5	6	513	ST-257 complex
512	4	7	10	6	1	7	1	514	ST-45 complex
513	2	7	10	4	5	7	1	515	ST-45 complex
514	1	4	1	2	7	1	5	516	ST-48 complex
515	2	2	3	4	5	9	3	517	ST-42 complex
516	1	1	1	3	2	1	5	518	ST-21 complex
517	1	1	1	3	2	1	3	519	ST-21 complex
518	2	1	12	88	2	1	5	520	ST-21 complex
519	17	2	8	5	99	2	4	521	ST-177 complex
520	2	1	21	9	2	57	5	522	ST-21 complex
521	2	4	1	93	11	3	6	523	ST-658 complex
522	8	17	5	2	10	3	1	524	ST-353 complex
523	7	2	5	10	11	37	1	525	ST-607 complex
524	2	15	4	27	13	80	23	526
525	7	77	5	2	10	3	6	527	ST-353 complex
526	74	10	2	2	11	12	6	528	ST-354 complex
527	4	79	10	4	42	51	1	529	ST-45 complex
528	9	2	2	10	86	59	5	530
529	2	71	5	62	11	67	6	531
530	9	2	4	62	105	5	6	532	ST-257 complex
531	9	17	2	94	86	3	6	533	ST-52 complex
532	7	78	42	95	106	12	8	534
533	9	30	2	2	89	59	6	535	ST-460 complex
534	2	17	12	3	2	1	5	536	ST-21 complex
535	2	17	5	2	11	81	6	537	ST-353 complex
536	4	7	10	4	42	25	1	538	ST-45 complex
537	8	32	2	71	22	3	6	539	ST-52 complex
538	7	1	5	3	2	1	6	540	ST-21 complex
539	2	3	1	2	7	1	5	541	ST-48 complex
540	57	17	2	66	11	12	6	542	ST-354 complex
541	2	2	5	71	2	1	5	543	ST-206 complex
542	7	1	21	3	2	1	1	544	ST-21 complex
543	1	3	5	4	3	3	3	545	ST-22 complex
544	4	7	40	4	1	13	5	546	ST-45 complex
545	6	17	1	15	23	3	12	547	ST-443 complex
546	7	3	1	4	10	1	5	548
547	25	62	43	19	6	22	7	549
548	10	27	43	19	4	22	7	550	ST-403 complex
549	10	27	25	4	10	22	7	551	ST-403 complex
550	10	27	59	4	10	5	7	552	ST-403 complex
551	10	27	16	4	6	22	7	553	ST-403 complex
552	1	27	2	2	6	3	28	554	ST-61 complex
553	33	39	65	79	111	7	17	555
554	10	27	43	19	10	18	7	556	ST-403 complex
555	10	27	25	19	10	3	7	557	ST-403 complex
556	10	62	43	7	6	5	7	558
557	2	1	5	9	2	54	5	559	ST-21 complex
558	9	2	4	62	4	5	3	560	ST-257 complex
559	2	1	21	4	2	1	5	561	ST-21 complex
560	2	21	5	37	2	1	1	562	ST-206 complex
561	17	5	8	5	8	2	4	563	ST-177 complex
562	4	7	40	92	42	51	1	564	ST-283 complex
563	9	2	4	38	4	5	6	565	ST-257 complex
564	2	59	4	62	17	12	35	566	ST-433 complex
565	1	3	6	4	3	3	1	567	ST-22 complex
566	1	4	64	2	6	3	17	568	ST-61 complex
567	2	80	5	3	2	3	5	569	ST-21 complex
568	3	1	5	17	2	11	6	570	ST-49 complex
569	7	53	2	3	11	3	3	571	ST-574 complex
570	62	4	5	2	2	1	5	572	ST-206 complex
571	7	28	4	28	17	34	12	573	ST-573 complex
572	7	53	2	10	11	3	3	574	ST-574 complex
573	1	2	1	4	5	9	3	575	ST-42 complex
574	18	70	68	97	115	86	47	576
575	2	4	1	3	2	1	5	577	ST-21 complex
576	1	4	2	2	2	3	17	578	ST-61 complex
577	65	7	40	4	42	51	1	579	ST-283 complex
578	2	4	1	2	103	1	5	580	ST-48 complex
579	7	15	5	62	67	3	6	581	ST-353 complex
580	7	4	6	4	93	3	46	582
581	4	7	10	4	42	51	1	583	ST-45 complex
582	8	2	5	62	4	5	1	584	ST-257 complex
583	69	74	61	6	97	89	48	585
584	1	2	42	4	98	58	34	586
585	1	2	42	4	90	25	8	587	ST-362 complex
586	1	82	5	90	2	88	1	588
587	4	7	10	4	1	79	1	589	ST-45 complex
588	1	2	3	4	5	1	5	590	ST-42 complex
589	10	31	63	91	101	9	49	591
590	71	1	5	3	2	1	5	592	ST-21 complex
591	2	55	1	2	7	1	5	593	ST-48 complex
592	4	7	10	4	42	1	1	594	ST-45 complex
593	7	2	1	2	10	3	6	595	ST-353 complex
594	2	1	5	3	2	90	5	596	ST-21 complex
595	2	76	2	3	2	1	5	597	ST-21 complex
596	1	4	27	25	11	3	5	599
597	14	1	2	10	86	3	6	600	ST-52 complex
598	73	4	2	2	19	3	6	601	ST-658 complex
599	2	76	2	3	2	62	5	602	ST-21 complex
600	8	1	1	3	2	1	1	603	ST-21 complex
601	1	2	3	27	5	9	3	604	ST-42 complex
602	10	27	16	19	10	22	7	605	ST-403 complex
603	24	21	2	2	89	59	6	606	ST-460 complex
604	8	2	5	53	11	3	1	607	ST-607 complex
605	10	81	50	87	3	76	52	608	ST-677 complex
606	24	2	5	72	2	5	39	609
607	6	4	56	2	2	1	5	610	ST-48 complex
608	62	4	5	2	95	1	5	611	ST-48 complex
609	2	1	5	58	11	50	6	612	ST-49 complex
610	62	4	5	2	11	1	5	613	ST-48 complex
611	73	21	2	10	86	3	6	614	ST-52 complex
612	7	1	1	3	2	1	5	615	ST-21 complex
613	43	1	5	3	2	1	5	616	ST-21 complex
614	2	3	6	4	2	3	5	617	ST-22 complex
615	1	4	2	2	6	3	5	618	ST-61 complex
616	2	32	2	2	6	1	6	619
617	1	4	2	4	6	9	17	620	ST-61 complex
618	2	1	5	3	2	1	3	621	ST-21 complex
619	1	4	1	2	6	3	6	622	ST-61 complex
620	4	7	10	4	1	1	6	623	ST-45 complex
621	14	35	27	4	11	12	5	624
622	58	7	40	4	42	3	38	625	ST-283 complex
623	2	1	5	3	2	1	1	626	ST-21 complex
624	2	2	2	2	11	5	6	627	ST-354 complex
625	1	4	2	2	6	3	42	628	ST-61 complex
626	1	2	3	4	5	3	3	629	ST-42 complex
627	4	7	40	4	2	7	1	630	ST-45 complex
628	7	17	2	15	6	3	12	631	ST-443 complex
629	4	2	3	4	5	9	3	632	ST-42 complex
630	4	7	41	4	2	7	1	633	ST-45 complex
631	1	2	4	4	5	9	3	634	ST-42 complex
632	2	1	21	3	6	1	5	635	ST-21 complex
633	1	3	2	2	6	3	1	636	ST-61 complex
634	10	33	22	49	43	82	31	637	ST-1275 complex
635	7	2	3	4	2	9	3	638	ST-42 complex
636	1	1	2	3	6	1	3	639
637	4	1	1	3	2	1	5	640	ST-21 complex
638	43	1	1	3	2	9	5	641	ST-21 complex
639	2	2	1	9	2	1	3	642	ST-21 complex
640	1	2	3	4	5	11	6	643	ST-42 complex
641	2	28	4	28	17	34	12	644	ST-573 complex
642	31	4	5	2	2	1	5	645	ST-206 complex
643	33	39	30	82	1	47	17	646	ST-828 complex
644	33	39	30	82	113	47	3	647	ST-828 complex
645	33	39	30	82	113	47	1	648	ST-828 complex
646	2	4	1	4	19	92	5	649	ST-48 complex
647	1	6	60	24	12	28	53	650	ST-508 complex
648	1	3	6	4	10	91	3	651	ST-22 complex
649	9	7	10	4	42	7	1	652	ST-45 complex
650	9	17	2	2	11	12	6	653	ST-354 complex
651	7	17	5	2	11	3	54	654	ST-353 complex
652	1	6	60	24	12	28	25	655	ST-508 complex
653	2	1	1	3	2	90	5	656	ST-21 complex
654	73	4	2	4	19	3	6	657	ST-658 complex
655	2	4	2	4	19	3	6	658	ST-658 complex
656	4	7	10	4	117	7	1	659	ST-45 complex
657	1	3	6	4	54	91	3	660	ST-22 complex
658	2	75	4	48	103	34	1	661	ST-661 complex
659	4	7	34	4	42	7	1	662	ST-45 complex
660	24	30	2	2	89	93	6	663	ST-460 complex
661	10	62	43	19	6	5	1	664
662	4	7	6	3	2	7	1	665	ST-45 complex
663	8	1	6	3	17	1	1	666
664	2	75	5	48	2	34	1	667	ST-661 complex
665	2	1	12	3	22	1	5	668	ST-21 complex
666	9	25	2	10	1	3	6	669	ST-52 complex
667	77	30	2	2	89	59	6	670	ST-460 complex
668	2	3	5	2	1	7	6	671
669	4	7	10	4	2	20	1	672	ST-45 complex
670	17	2	8	5	2	2	4	673	ST-177 complex
671	2	4	2	2	8	1	5	674	ST-48 complex
672	4	7	10	4	7	1	1	675	ST-45 complex
673	2	4	1	2	1	1	5	676	ST-48 complex
674	10	81	50	99	120	76	52	677	ST-677 complex
675	10	1	50	99	120	76	52	678	ST-677 complex
676	4	7	70	4	1	7	1	679	ST-45 complex
677	76	93	72	104	124	96	31	680
678	35	43	9	5	8	46	21	681	ST-682 complex
679	26	2	9	51	8	46	21	682	ST-682 complex
680	35	43	9	5	121	46	21	683
681	64	85	71	100	121	3	55	684
682	17	2	8	5	121	46	21	685	ST-177 complex
683	17	2	9	51	121	46	21	686	ST-682 complex
684	26	43	9	101	121	46	21	687	ST-682 complex
685	9	2	21	9	2	1	5	688
686	1	2	3	4	2	9	3	689	ST-42 complex
687	2	52	57	26	107	29	5	690	ST-692 complex
688	2	59	4	27	126	24	23	691
689	37	52	57	26	127	29	23	692	ST-692 complex
690	2	29	4	48	13	24	57	693
691	2	59	4	105	126	25	23	694	ST-1034 complex
692	7	2	73	49	125	97	51	695
693	2	1	4	28	58	25	58	696	ST-1332 complex
694	2	61	4	48	13	25	57	697	ST-1034 complex
695	2	61	4	48	22	98	23	698	ST-1034 complex
696	37	52	57	26	129	29	23	699	ST-692 complex
697	2	59	74	27	128	25	23	700
698	37	15	4	105	126	25	23	701
699	2	52	29	48	127	99	23	702	ST-702 complex
700	2	52	29	48	2	99	23	703	ST-702 complex
701	2	29	4	27	10	25	57	704
702	2	52	29	48	127	25	23	705	ST-702 complex
703	4	7	10	4	42	29	1	706	ST-45 complex
704	37	52	57	26	130	29	23	707	ST-692 complex
705	7	1	73	49	125	97	51	708
706	2	29	4	105	131	24	57	709
707	37	29	75	48	126	25	23	710
708	2	61	4	64	22	25	23	711	ST-1034 complex
709	4	1	1	3	1	1	5	712	ST-21 complex
710	12	53	2	10	11	3	3	713	ST-574 complex
711	33	7	10	4	1	7	1	714	ST-45 complex
712	1	75	4	48	103	34	1	715	ST-661 complex
713	8	7	4	4	1	7	1	716	ST-45 complex
714	9	2	5	62	4	5	1	717	ST-257 complex
715	2	1	5	62	2	5	6	718
716	2	2	4	3	14	1	5	719	ST-21 complex
717	7	16	6	4	1	3	3	720	ST-22 complex
718	2	2	10	4	2	7	1	721	ST-45 complex
719	2	1	6	3	4	1	1	722	ST-21 complex
720	7	7	2	2	11	12	6	723	ST-354 complex
721	7	7	2	2	10	3	6	724	ST-353 complex
722	9	2	2	2	1	3	1	725	ST-464 complex
723	2	2	10	4	7	71	1	726
724	1	28	4	28	11	34	12	727	ST-573 complex
725	4	53	2	10	10	3	3	728	ST-574 complex
726	4	10	2	2	13	12	6	729	ST-354 complex
727	4	10	2	2	10	12	6	730	ST-354 complex
728	4	4	5	2	22	12	6	731
729	9	9	2	10	10	3	6	732	ST-52 complex
730	4	4	52	10	1	3	6	733
731	4	4	10	4	2	7	1	734	ST-45 complex
732	4	7	73	3	1	6	6	735
733	9	7	5	4	42	7	1	736	ST-45 complex
734	1	2	4	62	4	5	6	737	ST-257 complex
735	9	4	1	2	7	1	5	738	ST-48 complex
736	4	4	1	2	7	1	5	739	ST-48 complex
737	8	4	4	96	103	34	1	740	ST-661 complex
738	9	21	2	2	89	59	6	741	ST-460 complex
739	7	1	1	9	7	1	5	742	ST-21 complex
740	1	17	2	15	23	3	12	743	ST-443 complex
741	4	1	1	3	7	1	5	744	ST-21 complex
742	9	28	4	28	17	34	12	745	ST-573 complex
743	57	28	1	28	17	34	12	746	ST-573 complex
744	4	2	4	28	4	5	6	747	ST-257 complex
745	8	1	1	62	7	1	5	748	ST-21 complex
746	4	4	1	3	7	1	5	749	ST-48 complex
747	9	7	10	2	1	7	1	750	ST-45 complex
748	7	7	40	4	42	7	1	751	ST-283 complex
749	8	1	5	4	2	1	5	752	ST-21 complex
750	8	7	40	3	42	7	1	753	ST-283 complex
751	8	7	10	4	1	7	1	754	ST-45 complex
752	2	7	10	1	1	7	1	755	ST-45 complex
753	24	7	10	62	42	7	1	756	ST-45 complex
754	1	94	6	4	2	3	3	757	ST-22 complex
755	1	1	3	4	5	9	3	758	ST-42 complex
756	1	1	6	4	3	3	3	759	ST-22 complex
757	2	1	52	3	2	100	5	760	ST-21 complex
758	2	1	1	4	2	1	5	761	ST-21 complex
759	2	2	4	48	103	34	1	762	ST-661 complex
760	2	7	1	3	2	1	5	763	ST-21 complex
761	4	7	10	4	1	101	1	764	ST-45 complex
762	4	60	10	4	1	7	1	765	ST-45 complex
763	4	17	10	4	1	7	1	766	ST-45 complex
764	4	1	10	4	1	7	1	767	ST-45 complex
765	7	2	5	72	22	102	6	768
766	7	3	2	15	23	3	12	769	ST-443 complex
767	7	1	6	62	11	67	6	770
768	7	2	2	15	23	3	6	771	ST-443 complex
769	7	17	2	15	132	3	12	772	ST-443 complex
770	8	1	2	10	11	12	6	773	ST-354 complex
771	8	75	2	2	11	12	6	774	ST-354 complex
772	9	25	2	10	23	3	6	775	ST-52 complex
773	9	4	4	62	4	5	6	776	ST-257 complex
774	9	10	4	62	4	5	6	777	ST-257 complex
775	27	95	22	107	133	86	16	778
776	60	69	1	10	11	3	6	779
777	62	4	5	2	2	1	59	780
778	79	55	1	10	2	68	6	781
779	4	2	10	4	1	7	1	782	ST-45 complex
780	2	17	1	3	7	1	5	783	ST-21 complex
781	4	7	61	100	42	7	16	784
782	2	29	4	48	131	24	23	785
783	37	29	75	48	126	99	23	786
784	80	96	22	100	134	103	16	787
785	2	61	4	64	22	25	6	788	ST-1034 complex
786	10	82	62	106	3	32	50	789
787	18	33	72	100	116	104	6	790
788	7	97	5	2	135	68	26	791
789	4	7	40	4	1	51	1	792	ST-45 complex
790	64	33	68	98	1	17	16	793
791	10	81	50	87	120	76	52	794	ST-677 complex
792	2	21	5	77	2	1	5	795	ST-206 complex
793	9	25	2	10	22	3	16	796	ST-52 complex
794	2	1	1	3	2	1	17	797	ST-21 complex
795	2	4	4	2	6	1	5	798	ST-48 complex
796	18	89	77	109	122	86	16	799	ST-952 complex
797	27	2	22	104	43	86	62	800
798	64	70	68	97	122	106	16	801
799	18	100	22	104	113	105	6	802
800	18	85	22	104	113	105	6	803
801	2	102	2	2	6	1	5	804	ST-48 complex
802	76	33	77	104	2	109	31	805
803	2	1	1	3	140	3	5	806	ST-21 complex
804	18	22	77	98	2	86	16	807	ST-952 complex
805	18	22	22	18	138	86	16	808	ST-952 complex
806	18	22	77	98	6	86	16	809	ST-952 complex
807	18	22	22	110	137	17	60	810
808	76	101	22	104	116	86	16	811
809	1	98	22	18	116	10	47	812
810	2	4	2	2	2	1	5	813	ST-48 complex
811	2	75	4	48	141	34	1	814	ST-661 complex
812	2	1	5	3	3	1	5	815	ST-21 complex
813	24	75	4	48	141	34	1	816	ST-661 complex
814	7	75	4	28	17	34	12	817	ST-573 complex
815	35	2	8	51	121	46	21	818	ST-682 complex
816	4	7	10	5	1	7	1	819	ST-45 complex
817	1	4	2	4	6	3	17	820	ST-61 complex
818	22	103	4	28	11	110	6	821
819	2	1	79	3	2	1	5	822	ST-21 complex
820	8	1	6	3	10	1	1	823
821	9	2	2	2	11	5	6	824	ST-257 complex
822	33	39	30	82	113	47	17	825	ST-828 complex
823	33	39	66	82	104	44	41	831	ST-828 complex
824	44	106	29	28	136	1	35	833
825	64	105	20	77	94	113	16	834
826	64	33	76	108	146	107	61	835
827	64	33	20	111	138	17	47	836
828	64	19	20	100	144	3	6	837
829	18	99	60	104	145	114	31	838
830	18	2	22	104	134	115	31	839
831	18	100	68	24	138	116	63	840
832	64	99	78	104	139	108	16	841
833	2	1	42	3	2	1	5	842	ST-21 complex
834	2	1	12	5	2	1	5	843	ST-21 complex
835	2	4	1	3	7	1	5	844	ST-48 complex
836	4	7	73	4	1	7	1	845	ST-45 complex
837	2	4	1	2	5	1	5	846	ST-48 complex
838	2	17	2	3	11	1	5	847	ST-21 complex
839	1	3	2	16	6	3	7	848	ST-61 complex
840	55	21	27	10	147	37	6	849
841	64	22	71	98	94	118	5	851
842	2	4	2	2	6	3	65	852	ST-61 complex
843	10	27	43	19	6	18	6	853
844	33	39	30	79	104	35	17	855	ST-828 complex
845	2	1	1	3	2	1	66	856	ST-21 complex
846	9	2	4	6	4	5	8	857	ST-257 complex
847	2	2	5	2	2	1	5	858	ST-206 complex
848	7	17	2	15	11	3	12	859	ST-443 complex
849	2	1	42	3	148	1	5	861	ST-21 complex
850	47	55	5	10	11	3	8	862	ST-446 complex
851	8	2	5	53	2	3	1	863	ST-607 complex
852	1	4	2	117	6	3	17	864	ST-61 complex
853	19	24	23	20	26	16	5	865
854	18	109	82	24	138	61	16	869
855	2	111	21	3	2	1	5	870	ST-21 complex
856	7	17	5	2	149	26	6	873	ST-353 complex
857	8	17	2	15	150	3	12	874	ST-443 complex
858	47	4	5	10	23	120	8	875	ST-446 complex
859	24	1	2	2	10	3	1	876	ST-464 complex
860	7	112	42	62	11	67	6	877
861	9	2	2	2	11	61	6	878	ST-354 complex
862	8	1	6	3	11	1	1	879
863	7	112	5	62	23	67	6	880
864	9	17	52	10	10	3	1	881
865	7	4	5	68	93	3	46	882
866	2	17	2	3	2	1	5	883	ST-21 complex
867	2	29	5	2	5	1	5	884	ST-206 complex
868	7	17	2	15	151	3	12	885	ST-443 complex
869	53	38	83	82	104	43	17	886	ST-828 complex
870	24	2	5	53	23	3	1	904	ST-607 complex
871	2	15	4	3	154	25	35	905
872	2	4	1	2	7	1	7	906	ST-48 complex
873	2	1	5	17	7	11	6	907	ST-49 complex
874	2	2	2	4	17	3	6	908	ST-658 complex
875	42	1	5	17	2	11	6	909	ST-49 complex
876	22	25	2	10	22	3	6	910	ST-52 complex
877	1	2	3	4	42	9	3	911	ST-42 complex
878	2	1	1	88	2	1	5	912	ST-21 complex
879	1	2	3	27	5	9	6	913	ST-42 complex
880	4	2	9	5	8	46	21	914	ST-682 complex
881	3	1	5	17	1	11	6	915	ST-49 complex
882	2	1	21	3	2	123	5	916	ST-21 complex
883	2	21	1	3	2	1	5	917	ST-21 complex
884	2	4	1	4	19	1	5	918	ST-48 complex
885	7	53	2	15	11	3	3	919	ST-574 complex
886	10	27	16	119	10	5	7	920	ST-403 complex
887	1	3	6	4	3	3	69	921	ST-22 complex
888	1	1	2	83	2	3	6	922
889	24	30	2	2	1	59	6	923	ST-460 complex
890	7	2	5	53	11	3	1	924	ST-607 complex
891	2	25	12	3	2	1	5	925	ST-21 complex
892	2	20	1	3	140	3	5	926	ST-21 complex
893	2	1	1	19	140	3	5	927	ST-21 complex
894	9	2	4	62	4	5	38	928	ST-257 complex
895	9	2	4	62	4	5	17	929	ST-257 complex
896	7	2	5	3	3	2	6	930
897	8	17	5	2	11	59	6	931	ST-353 complex
898	10	27	59	19	10	79	7	932	ST-403 complex
899	10	1	59	19	10	5	7	933	ST-403 complex
900	1	1	59	2	10	5	7	934
901	9	112	5	2	11	3	6	936	ST-353 complex
902	7	17	5	2	156	3	6	937	ST-353 complex
903	7	84	1	10	157	1	6	938
904	7	2	5	2	156	3	6	939	ST-353 complex
905	2	4	27	122	11	3	5	940
906	42	63	2	66	6	1	5	941
907	2	28	4	120	155	34	35	942
908	2	114	1	3	2	1	70	943	ST-21 complex
909	85	100	22	18	158	86	72	944
910	84	106	29	28	136	1	35	945	ST-1287 complex
911	64	33	78	111	138	17	47	946
912	76	33	77	104	43	109	31	947
913	1	4	16	2	6	3	5	948	ST-61 complex
914	47	22	77	98	122	86	16	949	ST-952 complex
915	18	99	15	104	145	114	31	950
916	18	100	82	24	138	116	63	951
917	18	22	77	98	122	86	16	952	ST-952 complex
918	18	100	22	104	133	105	6	953
919	64	33	22	98	123	124	16	954
920	2	4	2	2	6	3	5	955	ST-61 complex
921	4	1	1	3	2	1	3	956	ST-21 complex
922	23	2	3	4	5	9	3	957	ST-42 complex
923	2	75	80	48	142	34	1	958	ST-661 complex
924	76	22	72	123	116	125	16	959
925	10	27	43	19	6	5	7	967	ST-403 complex
926	2	1	5	3	2	54	8	968	ST-21 complex
927	8	10	2	10	11	12	6	969	ST-354 complex
928	4	3	6	4	3	3	3	970	ST-22 complex
929	24	21	2	15	89	59	6	971	ST-460 complex
930	4	7	21	4	4	7	1	972	ST-45 complex
931	2	4	1	4	1	62	5	973	ST-48 complex
932	22	15	4	4	11	3	35	974
933	4	21	2	10	86	3	6	975	ST-52 complex
934	7	53	40	10	11	3	3	976	ST-574 complex
935	22	61	4	64	74	25	23	977	ST-1034 complex
936	47	55	5	10	23	120	8	978	ST-446 complex
937	4	7	10	4	11	7	1	979	ST-45 complex
938	22	15	29	64	74	25	23	980	ST-1034 complex
939	1	2	10	4	2	25	8	981	ST-362 complex
940	2	1	2	3	2	1	5	982	ST-21 complex
941	48	7	10	4	168	7	1	983	ST-45 complex
942	2	1	21	3	2	1	78	984	ST-21 complex
943	10	27	89	19	10	132	7	985	ST-403 complex
944	91	2	42	4	169	9	8	986
945	9	17	5	10	167	3	6	987	ST-353 complex
946	92	1	12	3	2	1	5	988	ST-21 complex
947	93	30	2	2	89	59	6	989	ST-460 complex
948	9	2	4	62	4	133	6	990	ST-257 complex
949	37	52	57	26	107	29	23	991	ST-692 complex
950	2	59	4	27	126	29	23	992
951	37	15	29	112	127	25	57	993
952	37	1	29	28	58	25	58	994	ST-1332 complex
953	2	4	84	105	126	25	57	995
954	2	29	84	48	131	25	57	996
955	76	33	78	104	43	109	31	997
956	4	8	10	4	1	7	1	998	ST-45 complex
957	64	22	85	142	134	101	16	999
958	64	22	77	98	134	94	60	1000
959	64	22	77	155	134	160	16	1001
960	64	33	78	18	139	86	16	1002
961	8	7	4	4	125	7	1	1003	ST-45 complex
962	17	152	8	5	8	2	4	1004	ST-177 complex
963	32	66	66	82	163	43	17	1009
964	7	2	5	10	119	3	26	1012
965	1	2	3	4	5	9	17	1013	ST-42 complex
966	17	3	8	5	8	2	4	1014	ST-177 complex
967	2	1	1	3	11	3	5	1015	ST-21 complex
968	26	2	8	51	8	46	1	1019	ST-682 complex
969	26	43	9	101	8	46	21	1020	ST-682 complex
970	17	2	9	5	8	46	21	1021	ST-682 complex
971	26	43	9	51	121	46	21	1022	ST-682 complex
972	35	43	8	5	8	46	21	1023
973	10	81	9	99	120	76	52	1024	ST-677 complex
974	4	7	10	148	1	7	80	1025	ST-45 complex
975	64	145	20	100	134	103	16	1026
976	35	2	9	51	8	2	21	1027	ST-682 complex
977	2	15	4	48	187	25	64	1028
978	2	61	4	64	126	7	24	1029	ST-1034 complex
979	37	4	4	48	13	25	57	1030
980	2	4	4	48	13	112	57	1031
981	2	15	4	48	13	25	57	1032
982	2	61	4	64	126	7	23	1033	ST-1034 complex
983	2	61	4	64	74	25	23	1034	ST-1034 complex
984	7	2	5	10	10	37	1	1035
985	7	84	5	10	11	3	6	1036	ST-353 complex
986	8	10	5	153	11	12	6	1037	ST-354 complex
987	8	10	5	2	11	12	6	1038	ST-354 complex
988	2	4	119	25	11	3	5	1039
989	7	84	1	10	11	3	6	1040	ST-574 complex
990	2	4	119	25	89	3	5	1041
991	8	10	2	2	67	12	6	1042	ST-354 complex
992	79	27	33	44	10	5	7	1043	ST-403 complex
993	2	10	2	4	19	3	6	1044	ST-658 complex
994	6	4	5	2	2	157	5	1045
995	7	149	5	2	10	3	6	1046	ST-353 complex
996	1	2	6	4	3	3	3	1047	ST-22 complex
997	8	113	5	121	10	25	6	1048
998	33	39	30	78	104	43	17	1068	ST-828 complex
999	83	84	5	10	11	3	46	1071
1000	2	35	2	37	2	3	5	1072	ST-206 complex
1001	8	10	2	2	89	12	6	1073	ST-354 complex
1002	9	30	2	2	89	137	6	1074	ST-460 complex
1003	24	30	5	2	22	3	6	1075	ST-353 complex
1004	7	4	2	2	11	3	5	1076	ST-61 complex
1005	1	2	42	4	98	165	34	1077
1006	7	17	2	15	86	3	1	1078	ST-443 complex
1007	7	28	4	28	17	34	77	1079	ST-573 complex
1008	10	2	107	137	120	76	1	1080
1009	1	3	6	4	54	91	6	1081	ST-22 complex
1010	18	33	22	160	139	86	16	1083
1011	87	39	30	82	104	44	74	1084	ST-828 complex
1012	1	2	3	4	5	9	7	1085	ST-42 complex
1013	2	1	12	4	2	1	5	1086	ST-21 complex
1014	87	39	30	82	189	44	74	1090
1015	53	39	44	82	118	35	36	1172
1016	2	59	136	105	126	25	23	1206
1017	12	6	137	176	40	32	3	1207	ST-179 complex
1018	2	1	1	3	2	1	103	1208	ST-21 complex
1019	2	1	137	3	2	1	5	1209	ST-21 complex
1020	7	17	5	2	224	3	6	1210	ST-353 complex
1021	7	17	5	2	10	3	3	1211	ST-353 complex
1022	8	2	5	53	11	3	105	1212	ST-607 complex
1023	7	30	2	2	89	59	6	1213	ST-460 complex
1024	2	1	1	53	2	1	5	1214	ST-21 complex
1025	4	7	10	4	121	10	1	1215	ST-45 complex
1026	9	2	5	53	11	3	1	1216	ST-607 complex
1027	4	7	139	4	1	7	1	1217	ST-45 complex
1028	7	17	12	2	11	3	6	1218	ST-353 complex
1029	7	17	5	10	11	61	1	1219
1030	3	1	5	2	11	11	6	1220	ST-49 complex
1031	2	84	5	10	119	178	26	1221
1032	4	7	140	4	1	7	1	1222	ST-45 complex
1033	27	33	22	49	43	9	31	1223	ST-1275 complex
1034	18	22	22	97	115	175	47	1224
1035	27	33	22	49	43	7	31	1225	ST-1275 complex
1036	1	6	61	176	40	180	1	1226
1037	122	163	135	175	219	176	101	1227
1038	4	7	10	4	1	7	102	1228	ST-45 complex
1039	97	121	97	125	174	152	100	1229
1040	1	6	61	4	40	180	1	1230
1041	27	2	22	104	43	86	31	1231	ST-1275 complex
1042	7	17	5	10	11	3	6	1232	ST-353 complex
1043	7	17	5	10	10	177	6	1233	ST-353 complex
1044	28	34	27	33	223	182	33	1234
1045	9	17	2	10	227	3	6	1235	ST-52 complex
1046	94	117	97	125	174	147	100	1236
1047	18	21	22	104	134	101	60	1237
1048	1	1	2	2	225	3	17	1244	ST-61 complex
1049	99	127	91	136	184	148	109	1249
1050	97	131	108	177	191	149	91	1250	ST-1264 complex
1051	64	133	20	142	134	154	60	1251
1052	64	85	71	100	134	187	55	1252
1053	84	106	29	28	74	136	116	1253	ST-1287 complex
1054	64	93	100	3	175	143	16	1254
1055	22	146	4	64	74	25	23	1255	ST-1034 complex
1056	10	8	34	6	39	88	3	1256
1057	37	28	120	28	127	3	23	1257
1058	94	143	116	151	198	189	33	1258
1059	97	131	108	178	206	149	91	1259	ST-1264 complex
1060	99	136	92	128	173	150	113	1260
1061	1	33	22	49	116	10	47	1261
1062	104	7	10	5	1	7	1	1262	ST-45 complex
1063	2	15	4	48	176	25	64	1263
1064	97	131	108	177	192	149	91	1264	ST-1264 complex
1065	37	1	29	28	176	57	35	1265
1066	99	127	91	125	170	148	109	1266
1067	2	29	4	132	13	24	57	1267
1068	27	33	22	49	43	20	31	1268	ST-1275 complex
1069	2	61	4	133	74	80	23	1269	ST-1034 complex
1070	84	106	29	149	74	161	90	1270	ST-1287 complex
1071	110	120	101	145	196	141	84	1271	ST-1325 complex
1072	105	134	113	152	197	189	118	1272
1073	61	70	78	18	2	175	47	1273
1074	37	33	95	49	43	9	31	1274	ST-1275 complex
1075	27	33	22	49	43	82	31	1275	ST-1275 complex
1076	2	1	29	28	176	57	35	1276	ST-1332 complex
1077	96	135	99	136	183	140	113	1277
1078	37	52	57	132	127	29	23	1278	ST-692 complex
1079	38	33	31	49	1	9	31	1279
1080	37	147	4	131	127	29	23	1280	ST-692 complex
1081	64	19	20	77	134	163	16	1281
1082	64	162	20	100	194	101	60	1282
1083	4	33	22	49	43	82	31	1283	ST-1275 complex
1084	97	117	117	141	204	159	107	1284
1085	4	28	4	28	127	3	23	1285
1086	95	2	94	127	172	144	114	1286
1087	84	106	29	28	74	136	90	1287	ST-1287 complex
1088	84	106	29	28	195	183	87	1288	ST-1287 complex
1089	27	7	31	18	178	86	16	1289
1090	101	122	99	125	182	151	88	1290
1091	106	137	108	179	201	185	83	1291	ST-1347 complex
1092	27	33	22	49	43	95	31	1292	ST-1275 complex
1093	97	131	142	177	192	149	91	1293	ST-1264 complex
1094	2	59	96	48	131	24	57	1294
1095	47	1	5	10	11	68	8	1295	ST-446 complex
1096	107	138	108	125	193	158	82	1296
1097	99	127	91	125	170	148	115	1297
1098	27	33	22	49	43	135	31	1298	ST-1275 complex
1099	2	61	4	134	74	57	23	1299	ST-1034 complex
1100	9	2	114	147	11	188	86	1300
1101	2	115	57	26	127	29	35	1301	ST-692 complex
1102	105	130	118	145	207	186	108	1302
1103	99	118	91	125	170	142	111	1303
1104	100	142	93	135	190	145	81	1304	ST-1304 complex
1105	84	106	29	154	74	136	90	1305	ST-1287 complex
1106	84	139	29	150	199	162	117	1306
1107	100	142	93	135	190	145	82	1307	ST-1304 complex
1108	37	59	4	48	228	25	23	1308
1109	18	81	111	143	134	153	16	1309
1110	15	22	77	98	122	94	16	1310	ST-952 complex
1111	106	137	108	179	202	155	83	1311	ST-1347 complex
1112	84	106	29	28	74	161	87	1312	ST-1287 complex
1113	97	1	10	26	127	80	23	1313
1114	84	141	29	144	195	183	90	1314
1115	100	142	93	135	190	150	81	1315	ST-1304 complex
1116	95	2	94	127	181	144	110	1316
1117	84	141	29	28	74	136	90	1317	ST-1287 complex
1118	97	132	109	178	192	159	107	1318
1119	64	33	20	111	134	103	16	1319
1120	97	144	108	177	192	149	91	1320	ST-1264 complex
1121	84	141	29	28	208	99	89	1321
1122	10	31	95	129	101	134	49	1322
1123	107	138	110	125	193	158	82	1323
1124	99	128	91	125	170	146	111	1324
1125	94	120	101	145	196	141	84	1325	ST-1325 complex
1126	104	7	10	4	1	7	1	1326	ST-45 complex
1127	2	4	4	105	179	25	23	1327	ST-1034 complex
1128	84	148	29	28	74	136	90	1328	ST-1287 complex
1129	17	2	8	5	8	46	1	1329	ST-177 complex
1130	10	33	22	49	43	20	31	1330	ST-1275 complex
1131	94	120	101	125	196	141	84	1331	ST-1325 complex
1132	2	1	29	28	58	25	58	1332	ST-1332 complex
1133	2	52	57	48	177	99	23	1333	ST-702 complex
1134	27	70	22	49	115	86	31	1334	ST-1275 complex
1135	2	29	4	27	10	25	23	1335	ST-1034 complex
1136	10	33	22	130	43	82	31	1336	ST-1275 complex
1137	99	129	92	128	173	150	113	1337
1138	109	22	112	98	134	184	16	1338
1139	37	52	57	131	107	29	23	1339	ST-692 complex
1140	17	5	9	5	8	2	4	1340	ST-177 complex
1141	10	33	22	49	43	9	31	1341	ST-1275 complex
1142	98	122	98	125	180	150	113	1342
1143	10	31	106	129	101	45	49	1343
1144	106	137	108	179	201	155	85	1344	ST-1347 complex
1145	84	106	29	149	74	161	87	1345	ST-1287 complex
1146	84	106	29	28	203	99	35	1346	ST-1287 complex
1147	106	137	108	179	201	155	83	1347	ST-1347 complex
1148	108	4	2	146	6	3	6	1348	ST-61 complex
1149	84	140	115	144	199	136	87	1349
1150	2	52	57	48	127	99	23	1350	ST-702 complex
1151	94	117	90	125	174	147	100	1351
1152	84	141	29	144	74	183	90	1352	ST-1287 complex
1153	97	131	108	180	200	149	91	1353	ST-1264 complex
1154	2	15	4	48	229	25	23	1354	ST-1034 complex
1155	84	141	29	144	74	99	90	1355	ST-1287 complex
1156	97	131	108	177	200	149	91	1356	ST-1264 complex
1157	2	21	2	48	89	34	6	1357
1158	2	63	1	93	11	3	6	1358
1159	2	1	5	10	2	1	5	1359	ST-21 complex
1160	2	1	12	3	2	1	6	1360	ST-21 complex
1161	10	107	43	19	6	18	7	1361
1162	33	124	30	84	189	47	74	1362
1163	4	7	10	4	1	20	1	1363	ST-45 complex
1164	9	2	42	4	11	9	5	1364
1165	24	2	2	15	23	3	12	1365	ST-443 complex
1166	33	2	42	4	90	25	8	1366
1167	10	119	50	126	171	194	112	1367
1168	106	137	108	135	201	155	83	1368	ST-1347 complex
1169	100	142	93	179	190	145	81	1369	ST-1304 complex
1170	1	2	42	4	235	40	3	1370	ST-42 complex
1171	64	33	20	181	122	17	16	1371
1172	9	2	5	15	22	3	46	1372
1173	4	7	143	4	2	7	1	1373	ST-45 complex
1174	24	2	5	72	2	5	6	1374
1175	9	2	2	2	11	195	6	1375	ST-354 complex
1176	111	33	78	184	122	17	16	1376
1177	1	2	42	4	153	9	8	1377	ST-42 complex
1178	2	1	5	2	11	90	26	1378
1179	7	28	53	28	17	34	12	1379	ST-573 complex
1180	9	2	2	185	11	5	6	1380	ST-257 complex
1181	17	2	8	5	8	156	21	1381	ST-177 complex
1182	17	2	8	5	8	121	4	1382	ST-177 complex
1183	2	1	1	3	20	1	3	1383	ST-21 complex
1184	1	2	42	4	98	5	34	1384
1185	26	2	9	51	8	2	21	1385	ST-682 complex
1186	26	2	9	101	8	46	21	1386	ST-682 complex
1187	35	43	9	51	8	2	21	1387	ST-682 complex
1188	35	43	8	5	8	2	21	1388	ST-177 complex
1189	64	98	121	100	122	139	60	1389
1190	26	43	9	51	8	46	21	1390	ST-682 complex
1191	26	43	9	2	8	46	21	1391	ST-682 complex
1192	26	2	9	5	8	46	21	1392	ST-682 complex
1193	26	43	8	5	8	2	21	1394	ST-177 complex
1194	1	4	2	4	185	3	6	1395	ST-658 complex
1195	2	35	2	43	23	3	12	1396	ST-443 complex
1196	2	4	84	105	236	25	57	1397
1197	2	4	5	93	11	3	6	1398	ST-658 complex
1198	8	21	2	62	67	48	6	1399
1199	2	75	80	48	141	34	1	1400	ST-661 complex
1200	2	126	4	28	141	34	35	1403
1201	2	28	4	38	149	34	124	1404
1202	66	39	30	82	104	47	17	1405	ST-828 complex
1203	2	125	4	64	74	29	23	1406	ST-1034 complex
1204	2	28	12	28	141	25	125	1407
1205	2	126	4	38	141	34	35	1408	ST-433 complex
1206	2	15	4	3	154	51	35	1409
1207	2	75	80	4	141	34	1	1411	ST-661 complex
1208	2	1	21	3	2	5	5	1412	ST-21 complex
1209	33	39	44	82	104	44	17	1436	ST-828 complex
1210	2	59	4	187	131	24	57	1456
1211	2	165	73	147	220	190	104	1457
1212	63	164	141	188	27	179	18	1458
1213	2	1	1	2	2	1	5	1459	ST-21 complex
1214	6	4	5	2	11	1	5	1460	ST-48 complex
1215	2	7	12	3	2	1	5	1461	ST-21 complex
1216	7	4	5	2	11	3	106	1462	ST-353 complex
1217	24	171	2	2	89	59	6	1471	ST-460 complex
1218	2	2	42	4	90	25	127	1472
1219	28	34	27	33	45	36	129	1473
1220	14	17	5	2	2	3	6	1474	ST-353 complex
1221	2	4	5	93	11	201	6	1475
1222	8	1	2	2	11	12	6	1476	ST-354 complex
1223	24	25	2	10	22	3	6	1477	ST-52 complex
1224	2	20	1	3	2	1	6	1478	ST-21 complex
1225	18	33	22	18	139	17	128	1479
1226	7	17	5	10	2	177	6	1480	ST-353 complex
1227	35	5	9	5	8	2	2	1481
1228	17	2	9	5	8	2	4	1482	ST-177 complex
1229	64	22	20	100	134	94	16	1483
1230	2	43	84	105	236	25	57	1484
1231	17	43	8	5	8	2	80	1485	ST-177 complex
1232	80	22	20	189	134	111	16	1486
1233	7	71	2	62	11	12	6	1489	ST-354 complex
1234	2	2	29	64	238	3	35	1491
1235	8	17	29	28	17	67	6	1492
1236	8	15	29	28	10	67	6	1495
1237	2	75	4	48	11	34	1	1496	ST-661 complex
1238	17	2	8	5	8	197	4	1500	ST-177 complex
1239	18	151	105	138	237	198	126	1501
1240	35	43	9	5	121	2	21	1502
1241	26	43	9	5	121	46	21	1503	ST-682 complex
1242	26	150	105	109	8	103	21	1504
1243	17	2	8	51	121	46	21	1505	ST-682 complex
1244	26	2	8	5	8	2	4	1506	ST-177 complex
1245	17	5	9	101	8	46	21	1507	ST-682 complex
1246	15	22	78	18	205	46	21	1508
1247	4	7	10	4	1	202	1	1509	ST-45 complex
1248	9	2	5	10	10	3	1	1510	ST-607 complex
1249	8	173	5	3	2	1	1	1511
1250	7	53	2	10	2	3	3	1512	ST-574 complex
1251	2	1	40	3	2	1	5	1513	ST-21 complex
1252	7	43	2	10	11	3	3	1514	ST-574 complex
1253	10	54	43	19	10	5	130	1515	ST-403 complex
1254	2	1	10	97	2	1	5	1516	ST-21 complex
1255	8	10	149	2	11	12	6	1517	ST-354 complex
1256	2	4	10	2	7	1	5	1518	ST-48 complex
1257	8	1	5	3	2	1	1	1519	ST-21 complex
1258	4	7	10	4	96	51	1	1520	ST-45 complex
1259	9	84	16	10	11	3	5	1521
1260	7	84	5	2	11	203	6	1522	ST-353 complex
1261	4	7	10	4	42	53	1	1523	ST-45 complex
1262	2	21	5	37	239	1	5	1524	ST-206 complex
1263	2	59	4	27	128	7	23	1525
1264	7	71	5	190	11	67	1	1526
1265	9	4	2	2	86	3	1	1527	ST-61 complex
1266	8	2	5	68	11	5	1	1528	ST-607 complex
1267	33	39	30	82	7	47	17	1529	ST-828 complex
1268	2	28	4	38	17	3	35	1530	ST-433 complex
1269	125	170	2	185	240	200	6	1532
1270	26	2	8	5	8	2	1	1533	ST-177 complex
1271	10	22	31	108	120	76	52	1534	ST-677 complex
1272	17	2	8	5	8	46	4	1535	ST-177 complex
1273	1	2	42	4	98	2	34	1536
1274	64	22	148	100	134	101	60	1537
1275	24	21	2	194	89	59	6	1538	ST-460 complex
1276	64	22	22	100	242	204	16	1539
1277	76	33	22	104	43	109	31	1540	ST-1275 complex
1278	26	2	9	51	121	46	21	1542	ST-682 complex
1279	33	39	30	10	11	3	3	1599	ST-574 complex
1280	2	4	4	191	13	112	57	1606
1281	37	4	4	48	186	25	23	1607
1282	2	61	4	48	187	25	64	1608	ST-1034 complex
1283	18	33	72	100	116	199	60	1609
1284	10	33	72	100	116	199	6	1612
1285	35	2	8	199	121	46	21	1613
1286	10	27	156	19	10	5	7	1616	ST-403 complex
1287	1	2	42	4	256	9	8	1672	ST-42 complex
1288	7	187	21	49	125	224	51	1673
1289	134	186	2	62	257	223	6	1674
1290	1	94	6	209	3	3	3	1677	ST-22 complex
1291	9	2	2	2	258	61	6	1678
1292	2	1	1	3	259	1	5	1679	ST-21 complex
1293	53	38	30	81	118	71	36	1681
1294	10	186	30	62	260	223	6	1682
1295	10	186	2	62	260	223	6	1683
1296	2	4	2	2	6	181	5	1684	ST-61 complex
1297	4	7	10	4	121	7	17	1685	ST-45 complex
1298	118	3	6	4	3	3	17	1686	ST-22 complex
1299	7	17	2	15	42	3	12	1691	ST-443 complex
1300	7	1	2	15	2	3	6	1692
1301	2	196	5	3	2	1	5	1693	ST-21 complex
1302	7	1	2	1	2	3	6	1694
1303	4	7	10	4	7	7	1	1695	ST-45 complex
1304	7	1	2	2	2	3	6	1696	ST-353 complex
1305	9	2	12	2	11	5	6	1697	ST-257 complex
1306	7	2	5	10	10	37	129	1698
1307	9	2	1	10	22	7	6	1699	ST-52 complex
1308	22	126	4	38	141	34	35	1700
1309	4	7	10	4	1	51	1	1701	ST-45 complex
1310	85	100	166	18	158	86	149	1702
1311	7	53	2	15	23	3	12	1703	ST-443 complex
1312	2	1	1	3	2	1	8	1704	ST-21 complex
1313	3	1	5	17	11	3	6	1705	ST-49 complex
1314	9	2	4	62	19	62	3	1706	ST-257 complex
1315	9	2	5	2	11	3	1	1707	ST-607 complex
1316	24	30	2	2	90	59	6	1708	ST-460 complex
1317	22	15	4	64	74	25	23	1709	ST-1034 complex
1318	2	71	5	62	22	67	6	1710
1319	69	74	61	2	97	89	48	1711
1320	9	2	4	62	4	5	1	1712	ST-257 complex
1321	2	1	1	3	75	1	5	1713	ST-21 complex
1322	9	2	4	62	2	1	6	1714	ST-257 complex
1323	2	1	1	3	2	7	3	1715	ST-21 complex
1324	8	2	5	62	11	5	1	1716	ST-607 complex
1325	4	7	10	4	1	5	1	1717	ST-45 complex
1326	9	2	4	62	4	9	6	1718	ST-257 complex
1327	1	2	3	4	5	1	6	1719	ST-42 complex
1328	7	1	2	2	23	5	6	1720
1329	7	78	42	4	106	12	8	1721
1330	2	1	30	3	23	1	5	1722	ST-21 complex
1331	8	17	2	2	11	12	6	1723	ST-354 complex
1332	24	84	2	2	89	120	6	1724	ST-460 complex
1333	55	172	21	49	125	83	5	1725
1334	2	84	27	68	2	3	5	1726
1335	7	4	2	69	11	3	46	1727	ST-574 complex
1336	2	1	12	3	11	1	5	1728	ST-21 complex
1337	2	21	5	37	60	1	3	1729	ST-206 complex
1338	4	8	10	4	42	7	1	1730	ST-45 complex
1339	4	9	10	4	1	7	6	1731	ST-45 complex
1340	7	17	2	15	7	1	12	1732	ST-443 complex
1341	2	2	4	62	2	1	6	1733	ST-257 complex
1342	2	4	1	4	1	7	5	1734	ST-48 complex
1343	9	28	4	62	23	3	6	1735	ST-257 complex
1344	1	2	4	62	12	28	6	1736	ST-257 complex
1345	14	4	5	2	2	1	5	1737	ST-206 complex
1346	1	4	2	20	6	3	17	1738	ST-61 complex
1347	1	3	6	4	2	3	3	1739	ST-22 complex
1348	1	4	1	68	11	66	8	1740	ST-362 complex
1349	4	70	10	4	42	51	1	1741	ST-45 complex
1350	4	33	10	4	42	51	1	1742	ST-45 complex
1351	64	7	77	98	2	229	16	1743
1352	76	7	78	104	67	109	31	1744
1353	7	28	5	28	17	34	12	1746	ST-573 complex
1354	64	22	77	230	134	101	150	1748
1355	1	2	5	4	5	9	3	1751	ST-42 complex
1356	18	22	20	98	122	254	16	1752	ST-952 complex
1357	19	89	22	109	122	258	16	1753
1358	33	39	12	3	2	56	5	1754
1359	7	112	5	14	11	67	6	1755
1360	9	25	2	10	23	3	70	1756	ST-52 complex
1361	7	112	5	10	11	67	6	1759
1362	7	4	6	68	93	3	17	1760
1363	81	104	69	113	143	43	67	1764
1364	135	188	69	113	276	43	152	1765
1365	72	104	69	113	143	128	67	1766
1366	10	27	59	19	10	5	7	1775	ST-403 complex
1367	10	27	16	19	3	5	7	1776	ST-403 complex
1368	10	221	16	19	10	5	7	1777	ST-403 complex
1369	1	2	42	248	98	1	34	1778
1370	9	2	4	62	4	1	34	1779	ST-257 complex
1371	2	52	10	4	1	7	1	1780	ST-45 complex
1372	1	7	3	4	127	9	3	1781	ST-42 complex
1373	4	15	10	4	11	7	1	1782	ST-45 complex
1374	2	17	84	105	11	25	57	1783
1375	57	4	2	2	1	12	6	1784	ST-354 complex
1376	2	2	5	2	10	1	5	1785	ST-206 complex
1377	2	1	4	62	2	5	6	1786	ST-257 complex
1378	2	21	5	3	19	1	5	1787	ST-206 complex
1379	2	17	5	2	23	1	5	1788	ST-206 complex
1380	4	7	10	247	1	7	1	1789	ST-45 complex
1381	24	2	2	2	2	3	1	1790	ST-464 complex
1382	4	2	10	4	58	7	1	1791	ST-45 complex
1383	9	7	4	62	4	5	6	1792	ST-257 complex
1384	4	2	40	4	4	51	1	1793	ST-283 complex
1385	1	4	6	4	126	3	3	1794	ST-22 complex
1386	2	17	5	28	1	25	58	1795	ST-1332 complex
1387	9	2	4	62	10	5	6	1796	ST-257 complex
1388	9	10	4	62	42	5	6	1797	ST-257 complex
1389	2	1	1	2	11	1	5	1798	ST-21 complex
1390	24	2	2	2	4	3	1	1799	ST-464 complex
1391	1	2	2	2	11	3	17	1800	ST-61 complex
1392	2	4	1	2	74	1	5	1801	ST-48 complex
1393	9	4	2	2	7	5	6	1802
1394	1	7	42	4	98	58	34	1803
1395	37	7	75	48	3	25	23	1804
1396	8	2	2	2	17	12	6	1805	ST-354 complex
1397	9	2	2	2	6	5	6	1806	ST-257 complex
1398	2	112	29	48	5	99	23	1807	ST-702 complex
1399	2	4	1	3	22	1	5	1808	ST-21 complex
1400	7	25	5	10	11	67	6	1809
1401	2	4	1	3	1	1	3	1810	ST-21 complex
1402	2	4	12	3	2	1	5	1811	ST-21 complex
1403	9	25	2	10	2	3	6	1812	ST-52 complex
1404	7	4	5	10	11	3	6	1813	ST-353 complex
1405	7	97	5	2	13	3	26	1814	ST-353 complex
1406	7	97	5	2	13	7	1	1815
1407	4	1	40	4	42	7	1	1816	ST-45 complex
1408	62	84	176	2	2	1	5	1817
1409	4	7	10	4	2	7	1	1818	ST-45 complex
1410	2	7	12	3	42	1	5	1819	ST-21 complex
1411	2	1	1	4	1	62	5	1820	ST-21 complex
1412	4	1	10	4	23	7	163	1821	ST-45 complex
1413	73	1	2	4	2	3	6	1822	ST-658 complex
1414	2	1	177	3	2	1	5	1823	ST-21 complex
1415	2	2	1	3	4	1	5	1824	ST-21 complex
1416	8	1	2	3	11	1	1	1825
1417	4	7	40	249	42	7	1	1828	ST-45 complex
1418	7	4	5	2	11	3	165	1838	ST-353 complex
1419	2	222	29	250	303	25	35	1839
1420	63	223	179	251	304	262	166	1840
1421	63	223	180	253	305	263	168	1841
1422	63	223	181	254	306	264	167	1842
1423	63	224	181	252	306	264	169	1843
1424	63	223	182	251	306	265	170	1844
1425	63	164	183	188	27	266	18	1845
1426	10	27	178	19	10	5	7	1846	ST-403 complex
1427	10	27	178	19	302	260	7	1847	ST-403 complex
1428	62	4	176	2	2	1	5	1848	ST-48 complex
1429	2	2	29	28	7	267	124	1849
1430	9	10	2	2	11	51	5	1850	ST-354 complex
1431	1	1	5	17	11	11	8	1852	ST-49 complex
1432	1	1	42	3	3	54	5	1853
1433	1	1	42	4	98	58	5	1854
1434	1	2	3	4	5	5	3	1855	ST-42 complex
1435	1	3	2	4	3	3	3	1856	ST-22 complex
1436	1	3	6	4	3	9	3	1857	ST-22 complex
1437	1	3	6	4	11	48	8	1858	ST-22 complex
1438	1	4	16	2	7	51	5	1859	ST-48 complex
1439	2	1	1	3	7	1	34	1860	ST-21 complex
1440	2	1	1	3	7	1	7	1861	ST-21 complex
1441	2	1	1	3	3	3	3	1862	ST-21 complex
1442	2	1	4	5	2	1	5	1863	ST-21 complex
1443	2	1	4	3	7	1	5	1864	ST-21 complex
1444	2	1	4	3	2	1	3	1865	ST-21 complex
1445	2	1	5	3	2	5	6	1866	ST-21 complex
1446	2	1	12	4	2	7	1	1867
1447	2	1	21	3	2	1	6	1868	ST-21 complex
1448	2	1	30	5	2	1	5	1869	ST-21 complex
1449	2	2	1	93	11	3	6	1870
1450	2	2	1	3	7	1	6	1871	ST-21 complex
1451	2	2	1	3	2	1	105	1872	ST-21 complex
1452	2	4	1	2	7	61	44	1873	ST-48 complex
1453	2	4	5	37	2	1	5	1874	ST-206 complex
1454	2	4	5	3	2	1	5	1875	ST-21 complex
1455	2	4	5	68	11	3	6	1876	ST-658 complex
1456	2	4	6	2	7	1	5	1877	ST-48 complex
1457	2	4	42	2	7	1	5	1878	ST-48 complex
1458	2	7	1	2	7	1	5	1879	ST-48 complex
1459	2	7	2	4	1	7	1	1880	ST-45 complex
1460	2	7	10	2	2	1	5	1881	ST-21 complex
1461	2	10	5	3	2	1	6	1882	ST-21 complex
1462	2	21	5	3	2	54	5	1883	ST-206 complex
1463	2	71	5	62	2	67	6	1884
1464	2	75	4	2	103	34	1	1885	ST-661 complex
1465	2	75	21	48	103	34	5	1886	ST-661 complex
1466	2	75	21	48	103	34	1	1887	ST-661 complex
1467	3	1	2	10	11	68	6	1888	ST-49 complex
1468	3	1	5	17	11	11	8	1889	ST-49 complex
1469	3	6	60	24	12	28	1	1890	ST-508 complex
1470	4	1	10	4	1	7	5	1891	ST-45 complex
1471	4	1	41	4	42	7	5	1892
1472	4	2	10	4	1	7	6	1893	ST-45 complex
1473	4	4	10	4	1	7	6	1894	ST-45 complex
1474	4	7	4	4	42	7	1	1895	ST-45 complex
1475	6	4	21	2	2	1	5	1896	ST-48 complex
1476	7	1	2	3	23	3	5	1897
1477	7	2	4	2	10	3	6	1898	ST-353 complex
1478	7	2	6	10	11	37	1	1899
1479	7	4	2	2	19	1	6	1900	ST-658 complex
1480	7	4	5	2	11	1	25	1901
1481	7	17	5	2	23	3	1	1902	ST-353 complex
1482	7	17	5	2	86	3	6	1903	ST-353 complex
1483	7	17	12	15	23	3	12	1904	ST-443 complex
1484	7	21	5	62	4	61	1	1905
1485	7	21	5	62	67	48	6	1906
1486	7	21	16	62	4	61	44	1907
1487	7	21	21	62	4	61	44	1908
1488	7	53	1	10	11	3	3	1909	ST-574 complex
1489	7	71	5	2	10	3	6	1910	ST-353 complex
1490	7	84	5	10	119	178	26	1911
1491	7	84	12	10	119	178	26	1912
1492	8	1	6	3	2	1	5	1913	ST-21 complex
1493	8	2	5	53	11	3	5	1914	ST-607 complex
1494	8	2	5	53	11	3	6	1915	ST-607 complex
1495	8	17	2	10	11	61	3	1916	ST-574 complex
1496	9	2	1	3	2	1	5	1917	ST-21 complex
1497	9	2	1	62	4	5	6	1918	ST-257 complex
1498	9	2	2	10	10	3	5	1919	ST-52 complex
1499	9	2	4	62	7	5	5	1920	ST-257 complex
1500	9	2	4	62	4	5	8	1921	ST-257 complex
1501	9	2	4	62	4	5	5	1922	ST-257 complex
1502	9	2	5	62	4	5	6	1923	ST-257 complex
1503	9	2	10	62	4	5	6	1924	ST-257 complex
1504	9	17	2	10	11	3	3	1925	ST-574 complex
1505	9	25	1	10	22	3	6	1926	ST-52 complex
1506	10	27	89	19	10	132	1	1927	ST-403 complex
1507	22	15	4	64	11	25	23	1928	ST-1034 complex
1508	22	61	4	64	141	25	23	1929	ST-1034 complex
1509	24	21	2	2	89	59	5	1930	ST-460 complex
1510	24	21	4	2	89	59	6	1931	ST-460 complex
1511	24	30	2	2	89	120	6	1932	ST-460 complex
1512	33	2	1	3	10	3	6	1933
1513	33	39	5	2	113	47	17	1934
1514	55	4	21	49	125	83	51	1935
1515	62	4	2	2	2	1	5	1936	ST-48 complex
1516	24	17	2	15	294	3	12	1937	ST-443 complex
1517	2	4	84	105	17	25	57	1938
1518	10	27	59	19	302	274	7	1939	ST-403 complex
1519	2	217	2	5	2	268	5	1940
1520	10	27	59	19	301	274	7	1942	ST-403 complex
1521	2	1	1	3	2	226	5	1943	ST-21 complex
1522	4	7	10	4	320	7	1	1944	ST-45 complex
1523	7	78	42	264	106	12	8	1945
1524	1	94	6	4	3	3	3	1947	ST-22 complex
1525	2	71	12	3	2	1	5	1948	ST-21 complex
1526	2	1	5	3	2	25	5	1949	ST-21 complex
1527	4	7	197	4	1	7	1	1950	ST-45 complex
1528	2	61	4	64	321	7	23	1951	ST-1034 complex
1529	2	1	12	3	1	1	5	1952	ST-21 complex
1530	7	17	2	2	86	3	1	1953	ST-353 complex
1531	37	106	4	131	127	29	23	1954	ST-692 complex
1532	18	235	72	100	116	103	6	1955
1533	2	59	4	27	128	25	23	1956	ST-1034 complex
1534	4	7	41	4	42	7	177	1958	ST-45 complex
1535	27	2	22	104	319	86	16	1959
1536	161	33	22	104	134	109	16	1960
1537	76	22	165	98	146	269	16	1961
1538	55	172	21	49	125	83	51	1962
1539	7	2	5	10	22	37	1	1963
1540	4	7	143	4	1	7	1	1964	ST-45 complex
1541	1	3	6	4	3	276	3	1966	ST-22 complex
1542	2	198	2	3	19	68	6	1967	ST-658 complex
1543	2	234	2	3	2	1	5	1969	ST-21 complex
1544	37	29	75	48	126	5	23	1970
1545	4	233	10	4	1	7	1	1971	ST-45 complex
1546	7	71	5	62	11	67	1	1972
1547	4	7	10	266	1	7	1	1973	ST-45 complex
1548	160	84	27	267	11	3	5	1974
1549	7	53	2	10	11	3	17	1993	ST-574 complex
1550	10	1	16	19	10	5	7	2026	ST-403 complex
1551	8	1	1	3	2	1	5	2027	ST-21 complex
1552	9	21	12	10	86	3	6	2028	ST-52 complex
1553	7	1	2	2	4	3	17	2029	ST-61 complex
1554	9	2	4	62	4	5	12	2030	ST-257 complex
1555	9	17	5	10	11	3	3	2031	ST-574 complex
1556	1	53	3	4	5	9	3	2032	ST-42 complex
1557	8	10	2	210	11	12	6	2033	ST-354 complex
1558	7	17	2	15	22	3	12	2034	ST-443 complex
1559	7	17	2	15	4	3	12	2035	ST-443 complex
1560	7	17	52	10	11	3	6	2036	ST-353 complex
1561	9	112	5	62	2	3	26	2037
1562	2	1	1	3	140	1	5	2038	ST-21 complex
1563	9	2	4	62	4	43	6	2039	ST-257 complex
1564	2	21	14	37	60	1	5	2040	ST-206 complex
1565	2	2	5	53	23	3	1	2041	ST-607 complex
1566	2	2	42	4	90	25	8	2042
1567	7	17	2	15	28	3	12	2043	ST-443 complex
1568	6	4	95	2	2	1	5	2044	ST-48 complex
1569	2	1	95	3	2	1	5	2045	ST-21 complex
1570	4	7	40	4	1	7	1	2046	ST-45 complex
1571	7	187	5	49	125	224	51	2047
1572	4	7	4	4	1	7	1	2048	ST-45 complex
1573	8	10	16	2	11	12	6	2049	ST-354 complex
1574	2	4	6	2	7	219	5	2052	ST-48 complex
1575	2	1	70	3	2	54	5	2053	ST-21 complex
1576	1	3	34	4	3	3	3	2054	ST-22 complex
1577	2	1	57	3	2	1	5	2056	ST-21 complex
1578	2	1	4	3	2	1	5	2057	ST-21 complex
1579	2	21	4	37	60	1	5	2058	ST-206 complex
1580	2	1	95	3	2	54	5	2059	ST-21 complex
1581	2	4	16	4	19	3	6	2060	ST-658 complex
1582	4	225	10	4	307	7	1	2061	ST-45 complex
1583	2	2	5	37	60	1	5	2062	ST-206 complex
1584	62	4	95	2	2	1	5	2063	ST-48 complex
1585	7	1	2	2	23	1	6	2065
1586	9	10	5	10	22	3	6	2066	ST-52 complex
1587	4	7	10	4	1	7	172	2067	ST-45 complex
1588	18	70	22	98	205	271	171	2068
1589	7	53	2	10	4	3	3	2069	ST-574 complex
1590	64	226	77	255	134	270	60	2070
1591	18	22	22	18	25	269	16	2071
1592	2	1	1	3	2	1	158	2072	ST-21 complex
1593	7	17	5	2	86	232	1	2076	ST-353 complex
1594	2	21	5	37	310	1	5	2078	ST-206 complex
1595	14	4	1	4	19	1	5	2079	ST-48 complex
1596	64	89	20	100	134	94	16	2080
1597	9	2	2	10	11	59	5	2081
1598	4	7	40	256	42	7	1	2082	ST-45 complex
1599	8	2	2	212	309	253	147	2083
1600	7	227	5	72	10	3	1	2084	ST-353 complex
1601	9	21	2	10	86	3	6	2085	ST-52 complex
1602	2	4	5	25	11	1	5	2086	ST-206 complex
1603	2	191	163	64	141	24	1	2087
1604	6	4	5	214	262	1	5	2088
1605	7	112	5	2	13	1	26	2089
1606	64	7	20	100	134	101	60	2090
1607	9	192	5	10	11	3	6	2091	ST-52 complex
1608	2	71	5	62	2	3	6	2092
1609	2	201	4	38	149	25	35	2093	ST-433 complex
1610	7	30	2	2	89	59	5	2094	ST-460 complex
1611	18	89	71	98	122	94	16	2095	ST-952 complex
1612	2	4	1	237	7	1	5	2096	ST-48 complex
1613	8	10	2	2	292	12	6	2098	ST-354 complex
1614	7	200	5	2	10	3	6	2099	ST-353 complex
1615	9	25	2	10	22	3	8	2100	ST-52 complex
1616	9	2	4	6	4	22	6	2102	ST-257 complex
1617	8	17	5	53	11	3	1	2103	ST-607 complex
1618	62	7	5	2	2	1	5	2104	ST-206 complex
1619	24	21	2	234	89	59	6	2105	ST-460 complex
1620	9	10	5	10	2	3	6	2106	ST-52 complex
1621	9	199	173	10	11	3	6	2107	ST-52 complex
1622	2	193	1	2	263	1	5	2108	ST-48 complex
1623	4	7	10	4	10	7	1	2109	ST-45 complex
1624	2	1	1	211	2	1	5	2110	ST-21 complex
1625	76	22	165	98	116	86	16	2111	ST-952 complex
1626	2	4	5	2	2	230	5	2112	ST-206 complex
1627	18	89	77	98	122	254	16	2113	ST-952 complex
1628	47	112	5	62	11	67	6	2114
1629	79	55	2	10	11	3	8	2115	ST-446 complex
1630	7	17	52	10	89	3	6	2116	ST-353 complex
1631	64	70	164	98	123	229	16	2117
1632	9	216	5	10	10	3	1	2118
1633	2	1	4	2	293	25	58	2119	ST-1332 complex
1634	4	7	10	4	261	7	145	2120	ST-45 complex
1635	149	1	5	3	2	1	5	2121	ST-21 complex
1636	7	17	5	2	86	3	1	2122	ST-353 complex
1637	1	2	42	4	2	25	8	2123	ST-362 complex
1638	33	17	2	15	23	3	12	2124	ST-443 complex
1639	9	115	4	28	278	29	23	2125
1640	8	53	2	10	11	3	3	2127	ST-574 complex
1641	7	23	16	19	6	18	7	2128
1642	43	194	2	213	19	231	148	2130
1643	7	4	1	68	11	58	6	2131
1644	7	2	5	2	2	3	6	2132	ST-353 complex
1645	55	21	2	71	11	37	3	2133
1646	2	1	1	3	296	1	5	2134	ST-21 complex
1647	8	1	6	3	2	1	12	2135	ST-21 complex
1648	2	1	5	3	291	1	5	2136	ST-21 complex
1649	7	17	5	2	149	25	6	2138	ST-353 complex
1650	9	53	2	53	11	3	3	2140	ST-574 complex
1651	9	2	2	2	11	3	6	2141	ST-52 complex
1652	7	53	27	10	11	3	3	2143	ST-574 complex
1653	2	21	5	37	5	1	5	2144	ST-206 complex
1654	9	53	5	10	2	3	3	2145	ST-574 complex
1655	9	2	2	2	10	3	1	2146	ST-464 complex
1656	2	1	1	20	2	1	5	2147	ST-21 complex
1657	2	1	5	232	2	54	5	2148	ST-21 complex
1658	2	21	5	2	60	1	5	2149	ST-206 complex
1659	37	29	75	48	126	25	3	2150
1660	1	3	6	4	42	3	3	2151	ST-22 complex
1661	7	53	4	10	11	3	3	2152	ST-574 complex
1662	7	21	2	62	67	48	6	2153
1663	2	1	1	3	2	1	159	2154	ST-21 complex
1664	2	4	1	25	11	3	5	2155	ST-48 complex
1665	2	25	1	4	19	62	5	2156
1666	8	21	2	212	153	253	147	2157
1667	8	17	5	2	11	120	6	2158	ST-353 complex
1668	7	1	2	2	23	255	6	2159
1669	2	1	12	3	2	255	5	2160	ST-21 complex
1670	1	2	2	4	5	9	3	2161	ST-42 complex
1671	35	43	8	51	8	2	21	2162
1672	2	1	12	3	6	1	5	2163	ST-21 complex
1673	37	75	5	48	312	273	1	2164
1674	64	22	22	100	242	139	16	2165
1675	10	2	107	260	120	76	1	2166
1676	2	2	42	4	90	272	8	2167
1677	2	1	21	3	2	90	5	2168	ST-21 complex
1678	2	4	192	2	7	1	5	2169	ST-48 complex
1679	9	2	2	2	13	5	6	2170	ST-257 complex
1680	2	231	4	48	90	25	1	2171	ST-661 complex
1681	32	38	30	82	104	35	17	2172	ST-828 complex
1682	33	39	30	79	313	35	17	2174	ST-828 complex
1683	8	84	5	10	119	178	26	2175
1684	2	1	12	3	2	275	5	2176	ST-21 complex
1685	2	4	2	25	11	3	5	2180	ST-658 complex
1686	2	28	27	28	11	34	125	2181
1687	4	7	40	4	2	51	1	2182	ST-283 complex
1688	158	30	2	2	89	120	6	2184	ST-460 complex
1689	2	75	5	2	316	34	1	2185	ST-661 complex
1690	64	96	22	100	134	103	16	2186
1691	1	6	5	195	12	28	1	2187	ST-508 complex
1692	10	33	22	49	43	82	191	2188	ST-1275 complex
1693	64	22	20	143	134	54	16	2189
1694	24	2	5	3	23	3	1	2190	ST-607 complex
1695	2	21	5	4	2	1	5	2191	ST-206 complex
1696	2	7	5	2	2	1	5	2192	ST-206 complex
1697	4	22	10	4	1	7	1	2197	ST-45 complex
1698	22	15	4	64	74	112	23	2198	ST-1034 complex
1699	62	7	5	54	2	1	5	2199	ST-206 complex
1700	8	10	2	54	11	12	6	2200	ST-354 complex
1701	7	17	2	10	86	3	1	2201	ST-574 complex
1702	4	115	57	26	127	29	35	2202	ST-692 complex
1703	4	7	10	67	1	7	1	2203	ST-45 complex
1704	9	6	4	62	4	5	6	2206	ST-257 complex
1705	1	1	22	24	12	28	1	2207	ST-508 complex
1706	1	2	43	4	5	9	3	2208	ST-42 complex
1707	1	6	29	176	40	32	3	2209	ST-179 complex
1708	18	89	77	98	122	113	16	2210	ST-952 complex
1709	2	28	29	64	238	3	35	2211
1710	4	7	10	4	42	5	1	2212	ST-45 complex
1711	4	7	40	1	261	7	1	2213	ST-45 complex
1712	10	103	16	19	10	5	7	2214	ST-403 complex
1713	18	2	77	97	115	86	47	2215
1714	64	19	20	100	144	101	16	2216
1715	19	24	42	246	300	259	57	2217
1716	7	172	21	49	125	99	51	2218
1717	10	7	10	4	1	7	1	2219	ST-45 complex
1718	2	1	84	3	19	25	57	2221
1719	27	7	63	18	178	86	16	2222
1720	4	7	10	4	1	7	6	2223	ST-45 complex
1721	2	3	1	4	19	1	5	2224	ST-21 complex
1722	9	10	52	10	11	3	6	2225	ST-52 complex
1723	2	55	5	10	2	3	6	2226
1724	2	28	4	38	141	25	90	2227
1725	9	7	4	62	4	5	12	2228	ST-257 complex
1726	8	17	5	2	23	59	6	2229	ST-353 complex
1727	1	4	5	2	6	3	17	2230	ST-61 complex
1728	7	17	5	2	13	3	26	2231	ST-353 complex
1729	7	200	5	2	10	1	6	2232	ST-353 complex
1730	2	1	21	3	2	7	5	2233	ST-21 complex
1731	2	197	1	4	19	62	5	2234
1732	7	2	5	2	10	12	6	2236	ST-353 complex
1733	62	4	5	2	2	5	5	2237
1734	7	60	6	62	1	67	6	2238
1735	9	53	2	10	11	1	3	2239	ST-574 complex
1736	7	17	2	15	23	1	12	2240	ST-443 complex
1737	57	17	2	2	11	47	6	2243	ST-354 complex
1738	1	3	6	4	3	5	3	2244	ST-22 complex
1739	7	53	2	10	11	1	3	2245	ST-574 complex
1740	2	4	2	2	6	7	5	2246	ST-61 complex
1741	9	2	2	212	153	253	147	2247
1742	2	4	21	2	7	1	5	2248	ST-48 complex
1743	4	7	10	4	1	3	1	2249	ST-45 complex
1744	2	1	1	3	2	3	5	2250	ST-21 complex
1745	2	2	1	3	7	1	5	2251	ST-21 complex
1746	24	2	5	53	11	3	1	2252	ST-607 complex
1747	7	17	2	15	205	3	12	2253	ST-443 complex
1748	8	2	4	62	4	5	6	2254	ST-257 complex
1749	37	61	29	28	74	24	6	2255
1750	33	39	30	79	189	47	17	2256	ST-828 complex
1751	7	17	5	2	314	3	6	2257	ST-353 complex
1752	2	84	2	68	2	68	5	2258
1753	2	1	1	3	7	7	5	2259	ST-21 complex
1754	9	2	4	62	4	3	6	2260	ST-257 complex
1755	2	1	1	3	2	224	5	2261	ST-21 complex
1756	2	4	1	2	7	3	5	2262	ST-48 complex
1757	9	25	2	10	22	5	6	2263	ST-52 complex
1758	2	21	5	2	11	8	6	2264
1759	14	17	5	2	11	8	6	2265	ST-353 complex
1760	10	4	16	19	10	5	7	2266	ST-403 complex
1761	62	114	5	2	2	1	5	2267	ST-206 complex
1762	103	84	2	10	119	178	26	2268
1763	9	17	5	10	350	3	3	2274
1764	9	2	1	10	22	3	6	2275	ST-52 complex
1765	9	2	2	10	10	59	5	2276
1766	55	17	5	53	11	3	6	2277	ST-353 complex
1767	55	17	2	2	86	3	1	2278	ST-464 complex
1768	7	53	5	10	11	3	3	2279	ST-574 complex
1769	7	2	2	72	22	102	6	2280
1770	9	17	5	53	11	3	6	2281	ST-353 complex
1771	2	84	5	68	2	1	5	2282	ST-206 complex
1772	9	30	5	2	89	59	6	2283	ST-460 complex
1773	14	21	2	10	10	3	6	2284	ST-52 complex
1774	24	2	2	2	151	3	1	2285	ST-464 complex
1775	9	2	2	2	11	5	200	2286
1776	2	71	5	62	67	67	6	2287
1777	8	10	2	2	347	1	6	2288	ST-354 complex
1778	83	84	1	10	11	3	46	2289
1779	10	27	59	19	10	5	197	2290	ST-403 complex
1780	2	247	21	28	352	24	125	2291
1781	64	4	164	98	123	229	16	2292
1782	2	7	21	3	2	1	5	2293	ST-21 complex
1783	10	27	59	19	10	5	201	2294	ST-403 complex
1784	7	248	29	278	58	29	58	2295
1785	64	89	212	100	134	94	16	2296
1786	7	84	5	15	11	1	6	2297
1787	7	187	21	49	125	224	26	2299
1788	18	243	208	18	345	86	47	2303
1789	2	4	5	25	11	3	5	2304
1790	2	1	12	3	346	1	196	2305	ST-21 complex
1791	2	241	12	3	2	1	5	2306	ST-21 complex
1792	2	71	5	62	22	3	6	2307
1793	8	21	5	2	10	59	6	2308	ST-353 complex
1794	2	4	2	2	7	1	5	2309	ST-48 complex
1795	166	2	5	72	151	3	1	2310	ST-607 complex
1796	18	33	22	98	122	17	16	2311	ST-952 complex
1797	2	21	209	2	60	1	5	2312	ST-206 complex
1798	9	53	2	53	11	99	3	2313	ST-574 complex
1799	2	61	4	64	332	7	23	2314	ST-1034 complex
1800	24	2	2	2	10	289	1	2315	ST-464 complex
1801	172	21	2	10	10	3	6	2318	ST-52 complex
1802	10	3	16	19	10	5	7	2319	ST-403 complex
1803	22	15	4	64	351	25	23	2320	ST-1034 complex
1804	7	246	21	49	349	224	51	2321
1805	7	28	4	28	4	34	12	2322	ST-573 complex
1806	7	112	5	62	11	67	6	2324
1807	8	17	52	10	11	3	199	2325
1808	37	75	4	48	141	34	1	2327	ST-661 complex
1809	8	2	2	212	153	253	147	2328
1810	2	1	12	3	343	1	5	2329	ST-21 complex
1811	4	7	10	1	344	7	1	2330	ST-45 complex
1812	7	21	2	62	67	48	26	2331
1813	172	2	2	2	10	3	1	2332	ST-464 complex
1814	7	4	1	2	11	1	5	2333	ST-48 complex
1815	10	27	33	44	10	5	7	2334	ST-403 complex
1816	9	2	2	10	23	3	6	2335	ST-52 complex
1817	1	2	2	2	6	3	17	2336	ST-61 complex
1818	8	17	5	2	13	59	6	2337	ST-353 complex
1819	73	2	2	10	86	3	6	2338	ST-52 complex
1820	174	15	163	38	353	24	35	2339
1821	1	45	2	4	6	3	17	2340	ST-61 complex
1822	1	1	2	2	6	3	17	2341	ST-61 complex
1823	1	4	2	54	6	178	17	2342	ST-61 complex
1824	2	4	5	2	10	1	5	2343	ST-48 complex
1825	2	2	4	3	4	5	6	2344	ST-257 complex
1826	2	4	5	2	2	5	5	2345	ST-206 complex
1827	22	146	12	3	74	25	23	2346
1828	2	4	4	105	10	25	57	2347
1829	27	8	22	49	43	7	31	2348	ST-1275 complex
1830	2	59	4	48	131	24	57	2349
1831	2	4	1	2	2	5	5	2350	ST-48 complex
1832	10	31	63	129	101	45	49	2351
1833	2	29	4	105	131	24	17	2352
1834	10	31	34	47	57	45	1	2353
1835	37	4	4	48	13	25	23	2354
1836	2	1	5	3	2	61	5	2355	ST-21 complex
1837	10	81	10	99	120	76	52	2356	ST-677 complex
1838	1	14	2	2	6	3	17	2357	ST-61 complex
1839	9	25	5	10	22	3	6	2358	ST-52 complex
1840	183	2	2	2	11	5	6	2359	ST-354 complex
1841	10	2	95	286	362	180	207	2360
1842	7	254	2	15	23	3	12	2361	ST-443 complex
1843	9	2	4	62	4	5	2	2362	ST-257 complex
1844	33	39	66	82	2	1	174	2363
1845	14	249	5	2	11	3	6	2364	ST-353 complex
1846	79	55	5	10	11	68	206	2365	ST-446 complex
1847	2	4	1	285	19	62	5	2366	ST-48 complex
1848	2	28	29	28	74	267	124	2367
1849	22	28	4	28	363	99	35	2368
1850	1	4	2	2	7	3	17	2369	ST-61 complex
1851	1	4	2	2	6	5	17	2370	ST-61 complex
1852	1	4	3	4	5	9	3	2371	ST-42 complex
1853	1	4	3	4	5	3	3	2372	ST-42 complex
1854	1	6	60	24	12	28	208	2373	ST-508 complex
1855	8	15	214	27	11	80	23	2374
1856	2	1	21	3	2	1	204	2375	ST-21 complex
1857	4	7	10	4	1	292	1	2376	ST-45 complex
1858	2	1	12	3	355	1	5	2377	ST-21 complex
1859	2	15	4	48	356	25	23	2378	ST-1034 complex
1860	2	15	214	27	13	80	23	2379
1861	2	250	4	281	358	25	57	2380
1862	175	251	216	282	359	293	102	2381
1863	2	15	4	48	360	25	6	2382
1864	176	4	2	2	6	3	17	2383	ST-61 complex
1865	2	252	4	48	4	25	1	2384	ST-661 complex
1866	175	251	4	105	10	25	102	2385
1867	177	251	216	282	359	293	102	2386
1868	179	2	4	62	4	5	6	2387	ST-257 complex
1869	180	194	2	68	19	231	147	2388
1870	37	253	75	48	126	25	3	2389
1871	2	1	5	3	2	5	205	2390	ST-21 complex
1872	2	15	4	48	360	25	23	2391	ST-1034 complex
1873	9	25	2	283	22	3	6	2392	ST-52 complex
1874	181	17	2	10	11	3	6	2393	ST-52 complex
1875	182	17	5	2	10	3	6	2394	ST-353 complex
1876	7	4	5	2	11	3	6	2395	ST-353 complex
1877	24	2	2	15	10	3	12	2396	ST-443 complex
1878	173	4	1	68	11	290	6	2398
1879	2	4	5	5	10	1	5	2399	ST-206 complex
1880	178	7	95	284	354	88	1	2400
1881	64	105	20	287	94	103	16	2401
1882	27	255	77	18	25	160	16	2402
1883	4	7	10	4	1	7	209	2403	ST-45 complex
1884	2	1	4	28	58	3	6	2404	ST-1332 complex
1885	4	7	10	4	1	30	1	2405	ST-45 complex
1886	4	7	10	4	1	7	4	2406	ST-45 complex
1887	64	105	85	77	94	103	16	2407
1888	37	4	4	48	186	25	57	2408
1889	24	2	213	72	22	3	210	2409
1890	4	7	40	4	42	299	25	2410	ST-283 complex
1891	4	7	10	4	42	7	12	2411	ST-45 complex
1892	4	7	10	4	42	20	1	2412	ST-45 complex
1893	2	1	12	3	2	4	5	2413	ST-21 complex
1894	2	3	12	3	2	1	1	2414	ST-21 complex
1895	2	2	1	1	2	1	5	2415	ST-21 complex
1896	2	4	1	2	7	1	1	2416	ST-48 complex
1897	2	1	5	3	2	7	1	2417	ST-21 complex
1898	2	2	4	6	2	1	5	2418	ST-21 complex
1899	2	1	5	9	2	1	5	2419	ST-21 complex
1900	9	1	5	3	2	1	5	2420	ST-21 complex
1901	1	3	6	4	3	7	3	2421	ST-22 complex
1902	2	1	12	3	2	5	5	2422	ST-21 complex
1903	3	7	10	1	1	7	1	2423	ST-45 complex
1904	2	1	5	3	2	1	17	2424	ST-21 complex
1905	7	2	4	4	4	5	6	2425	ST-257 complex
1906	7	2	4	10	1	3	5	2426
1907	2	4	5	2	7	1	12	2427	ST-48 complex
1908	9	2	4	3	4	5	6	2428	ST-257 complex
1909	7	2	5	2	10	3	5	2429	ST-353 complex
1910	9	10	4	3	2	1	6	2430
1911	7	7	4	1	12	1	5	2431
1912	7	2	12	9	2	1	5	2432
1913	7	4	2	10	11	3	3	2433	ST-574 complex
1914	9	2	5	4	2	1	17	2434
1915	2	10	2	10	11	3	3	2435	ST-574 complex
1916	7	7	2	10	11	3	3	2436	ST-574 complex
1917	4	7	10	4	1	7	12	2437	ST-45 complex
1918	8	10	2	2	11	12	1	2438	ST-354 complex
1919	7	17	2	3	11	3	3	2439	ST-574 complex
1920	3	28	1	3	11	1	3	2440
1921	7	28	2	10	2	1	3	2441	ST-574 complex
1922	2	4	1	4	42	1	5	2442	ST-48 complex
1923	4	7	21	3	11	1	12	2443
1924	2	1	10	4	42	1	1	2444	ST-283 complex
1925	2	2	27	11	20	1	6	2445
1926	6	3	1	2	7	47	5	2446	ST-48 complex
1927	9	2	4	62	1	7	1	2447	ST-257 complex
1928	3	2	5	60	11	1	6	2448	ST-49 complex
1929	7	53	2	10	11	3	5	2449	ST-574 complex
1930	7	2	10	62	4	5	1	2450	ST-257 complex
1931	4	2	10	62	4	5	6	2451	ST-257 complex
1932	9	2	5	4	10	62	5	2452
1933	2	29	4	27	10	25	1	2453
1934	4	7	10	4	42	33	1	2454	ST-45 complex
1935	9	2	4	62	11	5	8	2455	ST-257 complex
1936	9	2	4	62	4	3	17	2456	ST-257 complex
1937	2	1	1	3	56	59	5	2457	ST-21 complex
1938	7	17	2	62	23	5	12	2458	ST-443 complex
1939	7	17	2	15	23	56	12	2459	ST-443 complex
1940	34	93	16	1	30	1	17	2467
1941	47	55	5	10	258	48	8	2489	ST-446 complex
1942	64	22	212	100	134	233	16	2491
1943	80	98	20	189	134	111	16	2492
1944	8	10	149	2	367	12	6	2496	ST-354 complex
1945	1	3	6	294	3	3	3	2497	ST-22 complex
1946	9	2	1	2	11	300	6	2498
1947	33	38	30	82	104	3	17	2502	ST-828 complex
1948	33	39	30	82	113	3	17	2503	ST-828 complex
1949	3	2	10	20	11	11	6	2512	ST-49 complex
1950	2	2	27	3	2	1	5	2513	ST-21 complex
1951	2	59	4	48	13	24	57	2514
1952	4	2	7	4	42	7	1	2515	ST-45 complex
1953	4	7	10	24	1	7	1	2516	ST-45 complex
1954	7	2	5	2	11	3	6	2517	ST-353 complex
1955	7	2	211	2	156	3	6	2518	ST-353 complex
1956	7	17	10	2	10	3	6	2519	ST-353 complex
1957	9	2	4	62	2	5	5	2520	ST-257 complex
1958	150	4	1	2	7	1	5	2521	ST-48 complex
1959	168	17	5	4	1	7	1	2522	ST-45 complex
1960	169	220	5	10	11	256	6	2523
1961	1	6	61	244	40	32	3	2524	ST-179 complex
1962	2	15	4	27	126	25	23	2525	ST-1034 complex
1963	81	155	30	163	231	3	93	2526
1964	81	155	30	82	231	3	93	2527
1965	81	155	30	163	231	1	93	2528
1966	2	1	12	3	89	1	5	2529	ST-21 complex
1967	2	1	12	3	2	1	159	2530	ST-21 complex
1968	24	17	2	15	10	3	12	2531	ST-443 complex
1969	63	34	27	33	45	36	213	2532
1970	81	155	30	163	231	190	93	2533
1971	10	2	107	62	120	76	1	2535
1972	35	185	162	5	8	222	21	2536
1973	17	2	8	5	8	2	143	2537	ST-177 complex
1974	35	2	8	51	361	2	21	2538
1975	17	2	9	5	8	222	21	2539	ST-177 complex
1976	9	2	4	26	4	5	6	2540	ST-257 complex
1977	4	7	10	57	1	7	1	2541	ST-45 complex
1978	9	17	4	62	4	5	6	2542	ST-257 complex
1979	9	17	5	62	4	5	6	2543	ST-257 complex
1980	4	7	5	4	1	7	1	2544	ST-45 complex
1981	18	7	212	111	122	103	16	2545
1982	4	7	2	4	42	51	1	2546	ST-283 complex
1983	8	10	4	2	11	12	6	2547	ST-354 complex
1984	1	7	6	4	3	3	3	2548	ST-22 complex
1985	9	2	1	62	4	5	12	2549	ST-257 complex
1986	2	1	219	3	7	1	5	2550	ST-21 complex
1987	9	4	4	62	4	5	12	2551	ST-257 complex
1988	2	1	1	3	2	5	5	2552	ST-21 complex
1989	9	10	5	10	11	3	6	2553	ST-52 complex
1990	22	61	4	64	74	25	1	2554	ST-1034 complex
1991	8	10	21	2	11	12	6	2555	ST-354 complex
1992	2	4	1	54	7	1	5	2556	ST-48 complex
1993	8	4	5	2	11	12	6	2557	ST-354 complex
1994	2	21	2	37	2	1	5	2558	ST-206 complex
1995	9	2	5	62	4	5	5	2559	ST-257 complex
1996	2	21	4	3	2	1	5	2560	ST-21 complex
1997	9	2	40	62	4	5	12	2561	ST-257 complex
1998	4	7	4	4	42	51	1	2562	ST-283 complex
[truncated: 4,815 more rows]
